# Supplementary material for: 4-(4-Fluoro­benzene­sulfonamido)­phenyl 4-fluoro­benzene­sulfonate
Source: Acta Crystallogr Sect E Struct Rep Online. 2012 Mar 17;68(Pt 4):o1094. doi: 10.1107/S1600536812009877 (PMC3344047; doi:10.1107/S1600536812009877)
Supplement: Supplementary file 1 [file e-68-o1094-sup1.cif]

##############################################################################
#                                                                            #
# This CIF contains the data in a paper accepted for publication in          #
# Acta Crystallographica Section E. It conforms to the requirements of       #
# Notes for Authors for Acta Crystallographica Section E, and has been       #
# peer reviewed under the auspices of the IUCr Commission on Journals.       #
#                                                                            #
# Full details of the Crystallographic Information File format               #
# are given in the paper "The Crystallographic Information File (CIF):       #
# a New Standard Archive File for Crystallography" by S. R. Hall, F. H.      #
# Allen and I. D. Brown [Acta Cryst. (1991), A47, 655-685].                  #
#                                                                            #
# The current version of the core CIF dictionary is obtainable from          #
# ftp://ftp.iucr.org/pub/cif_core.dic.                                       #
#                                                                            #
# Software is freely available for graphical display of the structure(s)     #
# in this CIF. For information consult the CIF software page                 #
# http://www.iucr.org/resources/cif/software.                                #
#                                                                            #
# This file may be used for bona fide research purposes within the           #
# scientific community so long as proper attribution is given to the journal # 
# article from which it was obtained.                                        #
#                                                                            #
##############################################################################
data_I
_audit_creation_method     SHELXL-97
_chemical_name_systematic
;
4-(4-Fluorobenzenesulfonamido)phenyl 4-fluorobenzenesulfonate
;
_chemical_name_common
;
4-{[(4-fluorophenyl)sulfonyl]amino}phenyl 4-fluorobenzenesulfonate
;
_chemical_formula_moiety     'C18 H13 F2 N O5 S2'
_chemical_formula_sum     'C18 H13 F2 N O5 S2'
_chemical_formula_iupac     'C18 H13 F2 N O5 S2'
_chemical_formula_weight     425.41
_chemical_melting_point     ?
_symmetry_cell_setting     monoclinic
_symmetry_space_group_name_H-M     'P 21/c'
_symmetry_space_group_name_Hall     '-P 2ybc'
loop_
    _symmetry_equiv_pos_as_xyz
    'x, y, z'
    '-x, y+1/2, -z+1/2'
    '-x, -y, -z'
    'x, -y-1/2, z-1/2'
_cell_length_a     8.96830(10)
_cell_length_b     11.03230(10)
_cell_length_c     9.33140(10)
_cell_angle_alpha     90.00
_cell_angle_beta     102.3630(10)
_cell_angle_gamma     90.00
_cell_volume     901.848(16)
_cell_formula_units_Z     2
_cell_measurement_reflns_used     7746
_cell_measurement_theta_min     2.32
_cell_measurement_theta_max     32.63
_cell_measurement_temperature     100.0(10)
_exptl_crystal_description     'Block'
_exptl_crystal_colour     'yellow'
_exptl_crystal_size_max     0.37
_exptl_crystal_size_mid     0.33
_exptl_crystal_size_min     0.21
_exptl_crystal_density_diffrn     1.567
_exptl_crystal_density_meas     ?
_exptl_crystal_density_method     'not measured'
_exptl_crystal_F_000     436
_exptl_absorpt_coefficient_mu     0.347
_exptl_absorpt_correction_type     multi-scan
_exptl_absorpt_process_details     '(<i>SADABS</i>; Bruker, 2009)'
_exptl_absorpt_correction_T_min     0.8832
_exptl_absorpt_correction_T_max     0.9301
_exptl_special_details
;
The crystal was placed in the cold stream of an Oxford Cryosystems Cobra
open-flow nitrogen cryostat (Cosier & Glazer, 1986) operating at 100.0 (1) K.
;
_diffrn_ambient_temperature     100.0(10)
_diffrn_radiation_type     MoK\a
_diffrn_radiation_wavelength     0.71073
_diffrn_radiation_source     'fine-focus sealed tube'
_diffrn_radiation_monochromator     graphite
_diffrn_measurement_device_type     'Bruker SMART APEXII CCD'
_diffrn_measurement_method     '\f and \w scans'
_diffrn_detector_area_resol_mean     ?
_diffrn_reflns_number     12757
_diffrn_reflns_av_R_equivalents     0.0181
_diffrn_reflns_av_sigmaI/netI     0.0165
_diffrn_reflns_theta_min     2.32
_diffrn_reflns_theta_max     32.63
_diffrn_reflns_theta_full     32.63
_diffrn_measured_fraction_theta_max     0.981
_diffrn_measured_fraction_theta_full     0.981
_diffrn_reflns_limit_h_min     -13
_diffrn_reflns_limit_h_max     13
_diffrn_reflns_limit_k_min     -16
_diffrn_reflns_limit_k_max     16
_diffrn_reflns_limit_l_min     -12
_diffrn_reflns_limit_l_max     14
_diffrn_standards_number     0
_diffrn_standards_interval_count     .
_diffrn_standards_interval_time     .
_diffrn_standards_decay_%     ?
_refine_special_details
;
Refinement of <i>F</i>^2^ against ALL reflections. The weighted <i>R</i>-factor
<i>wR</i> and goodness of fit <i>S</i> are based on <i>F</i>^2^, conventional
<i>R</i>-factors <i>R</i> are based on <i>F</i>, with <i>F</i> set to zero for
negative <i>F</i>^2^. The threshold expression of <i>F</i>^2^ >
\s(<i>F</i>^2^) is used only for calculating <i>R</i>-factors(gt) <i>etc</i>.
and is not relevant to the choice of reflections for refinement.
<i>R</i>-factors based on <i>F</i>^2^ are statistically about twice as large
as those based on <i>F</i>, and <i>R</i>- factors based on ALL data will be
even larger.
;
_reflns_number_total     3235
_reflns_number_gt     2940
_reflns_threshold_expression     I>2\s(I)
_refine_ls_structure_factor_coef     Fsqd
_refine_ls_matrix_type     full
_refine_ls_R_factor_all     0.0392
_refine_ls_R_factor_gt     0.0355
_refine_ls_wR_factor_gt     0.0971
_refine_ls_wR_factor_ref     0.0998
_refine_ls_goodness_of_fit_ref     1.091
_refine_ls_restrained_S_all     1.091
_refine_ls_number_reflns     3235
_refine_ls_number_parameters     127
_refine_ls_number_restraints     0
_refine_ls_hydrogen_treatment     constr
_refine_ls_weighting_scheme     calc
_refine_ls_weighting_details
         'calc w=1/[\s^2^(Fo^2^)+(0.0442P)^2^+0.4073P] where P=(Fo^2^+2Fc^2^)/3'
_atom_sites_solution_hydrogens     geom
_atom_sites_solution_primary     direct
_atom_sites_solution_secondary     difmap
_refine_ls_shift/su_max     0.000
_refine_ls_shift/su_mean     0.000
_refine_diff_density_max     0.390
_refine_diff_density_min     -0.387
_refine_ls_extinction_method     none
_refine_ls_extinction_coef     ?
loop_
    _atom_type_symbol
    _atom_type_description
    _atom_type_scat_dispersion_real
    _atom_type_scat_dispersion_imag
    _atom_type_scat_source
    'C' 'C' 0.0033 0.0016
                         'International Tables Vol C Tables 4.2.6.8 and 6.1.1.4'
    'H' 'H' 0.0000 0.0000
                         'International Tables Vol C Tables 4.2.6.8 and 6.1.1.4'
    'N' 'N' 0.0061 0.0033
                         'International Tables Vol C Tables 4.2.6.8 and 6.1.1.4'
    'O' 'O' 0.0106 0.0060
                         'International Tables Vol C Tables 4.2.6.8 and 6.1.1.4'
    'F' 'F' 0.0171 0.0103
                         'International Tables Vol C Tables 4.2.6.8 and 6.1.1.4'
    'S' 'S' 0.1246 0.1234
                         'International Tables Vol C Tables 4.2.6.8 and 6.1.1.4'
_computing_data_collection     'APEX2 (Bruker, 2009)'
_computing_cell_refinement     'SAINT (Bruker, 2009)'
_computing_data_reduction     'SAINT (Bruker, 2009)'
_computing_structure_solution     'SHELXTL (Sheldrick, 2008)'
_computing_structure_refinement     'SHELXTL (Sheldrick, 2008)'
_computing_molecular_graphics     'SHELXTL (Sheldrick, 2008)'
_computing_publication_material
;
SHELXTL (Sheldrick, 2008) and PLATON (Spek, 2009)
;
loop_
    _atom_site_type_symbol
    _atom_site_label
    _atom_site_fract_x
    _atom_site_fract_y
    _atom_site_fract_z
    _atom_site_U_iso_or_equiv
    _atom_site_adp_type
    _atom_site_calc_flag
    _atom_site_refinement_flags
    _atom_site_occupancy
    _atom_site_symmetry_multiplicity
    _atom_site_disorder_assembly
    _atom_site_disorder_group
    S S1 0.19643(3) 0.57696(3) 0.40553(3) 0.02189(8) Uani d . 1 1 . .
    F F1 0.48038(14) 0.10387(9) 0.39858(12) 0.0534(3) Uani d . 1 1 . .
    O O1 0.03218(11) 0.56620(9) 0.29564(11) 0.0265(2) Uani d P 0.50 1 . .
    N N1 0.03218(11) 0.56620(9) 0.29564(11) 0.0265(2) Uani d P 0.50 1 . .
    H H1N1 -0.0391 0.5177 0.3342 0.032 Uiso d PR 0.50 1 . .
    O O2 0.15869(11) 0.59542(9) 0.54583(10) 0.02712(18) Uani d . 1 1 . .
    O O3 0.28500(11) 0.66585(8) 0.34966(11) 0.0302(2) Uani d . 1 1 . .
    C C1 0.41366(16) 0.21362(12) 0.39786(15) 0.0318(3) Uani d . 1 1 . .
    C C2 0.29275(15) 0.22427(12) 0.46723(16) 0.0311(3) Uani d . 1 1 . .
    H H2A 0.2565 0.1562 0.5119 0.037 Uiso calc R 1 1 . .
    C C3 0.22599(13) 0.33732(11) 0.46964(14) 0.0269(2) Uani d . 1 1 . .
    H H3A 0.1428 0.3483 0.5166 0.032 Uiso calc R 1 1 . .
    C C4 0.28240(12) 0.43473(10) 0.40228(12) 0.01905(19) Uani d . 1 1 . .
    C C5 0.40364(13) 0.42142(11) 0.33233(13) 0.0248(2) Uani d . 1 1 . .
    H H5A 0.4402 0.4889 0.2868 0.030 Uiso calc R 1 1 . .
    C C6 0.47055(16) 0.30807(13) 0.32990(15) 0.0323(3) Uani d . 1 1 . .
    H H6A 0.5533 0.2962 0.2826 0.039 Uiso calc R 1 1 . .
    C C7 0.08657(15) 0.60289(12) 0.05220(15) 0.0299(3) Uani d . 1 1 . .
    H H7A 0.1450 0.6725 0.0882 0.036 Uiso calc R 1 1 . .
    C C8 0.02046(14) 0.53190(11) 0.14551(13) 0.0258(2) Uani d . 1 1 . .
    C C9 -0.06539(15) 0.43016(12) 0.09444(15) 0.0300(3) Uani d . 1 1 . .
    H H9A -0.1097 0.3831 0.1597 0.036 Uiso calc R 1 1 . .
loop_
    _atom_site_aniso_label
    _atom_site_aniso_U_11
    _atom_site_aniso_U_22
    _atom_site_aniso_U_33
    _atom_site_aniso_U_12
    _atom_site_aniso_U_13
    _atom_site_aniso_U_23
    S1 0.02541(13) 0.01878(14) 0.02456(14) 0.00237(9) 0.01219(10) 0.00205(9)
    F1 0.0779(7) 0.0299(5) 0.0536(6) 0.0271(5) 0.0170(5) 0.0026(4)
    O1 0.0272(4) 0.0288(5) 0.0277(4) 0.0093(3) 0.0154(3) 0.0084(4)
    N1 0.0272(4) 0.0288(5) 0.0277(4) 0.0093(3) 0.0154(3) 0.0084(4)
    O2 0.0327(4) 0.0280(4) 0.0236(4) 0.0023(3) 0.0127(3) -0.0018(3)
    O3 0.0369(5) 0.0206(4) 0.0376(5) -0.0023(3) 0.0183(4) 0.0035(3)
    C1 0.0406(6) 0.0230(6) 0.0289(6) 0.0110(5) 0.0008(5) -0.0027(5)
    C2 0.0334(6) 0.0211(5) 0.0364(6) -0.0012(4) 0.0020(5) 0.0050(5)
    C3 0.0237(5) 0.0239(5) 0.0336(6) 0.0002(4) 0.0073(4) 0.0065(5)
    C4 0.0185(4) 0.0189(5) 0.0197(4) 0.0005(3) 0.0042(3) -0.0003(4)
    C5 0.0237(5) 0.0267(6) 0.0259(5) 0.0030(4) 0.0096(4) 0.0008(4)
    C6 0.0342(6) 0.0342(7) 0.0306(6) 0.0130(5) 0.0113(5) -0.0003(5)
    C7 0.0329(6) 0.0269(6) 0.0349(6) 0.0075(5) 0.0179(5) 0.0146(5)
    C8 0.0281(5) 0.0255(5) 0.0281(5) 0.0116(4) 0.0159(4) 0.0120(4)
    C9 0.0313(6) 0.0289(6) 0.0351(6) 0.0076(4) 0.0188(5) 0.0162(5)
_geom_special_details
;
All e.s.d.'s (except the e.s.d. in the dihedral angle between two l.s. planes)
are estimated using the full covariance matrix. The cell e.s.d.'s are taken
into account individually in the estimation of e.s.d.'s in distances, angles
and torsion angles; correlations between e.s.d.'s in cell parameters are only
used when they are defined by crystal symmetry. An approximate (isotropic)
treatment of cell e.s.d.'s is used for estimating e.s.d.'s involving l.s.
planes.
;
loop_
    _geom_bond_atom_site_label_1
    _geom_bond_atom_site_label_2
    _geom_bond_site_symmetry_2
    _geom_bond_distance
    _geom_bond_publ_flag
    S1 O3 . 1.4289(9) ?
    S1 O2 . 1.4351(9) ?
    S1 O1 . 1.6089(11) ?
    S1 C4 . 1.7515(11) ?
    F1 C1 . 1.3499(15) ?
    O1 C8 . 1.4332(16) ?
    O1 H1N1 . 0.9606 ?
    C1 C6 . 1.374(2) ?
    C1 C2 . 1.382(2) ?
    C2 C3 . 1.3858(18) ?
    C2 H2A . 0.9500 ?
    C3 C4 . 1.3936(16) ?
    C3 H3A . 0.9500 ?
    C4 C5 . 1.3905(15) ?
    C5 C6 . 1.3893(17) ?
    C5 H5A . 0.9500 ?
    C6 H6A . 0.9500 ?
    C7 C9 3_565 1.389(2) ?
    C7 C8 . 1.3943(16) ?
    C7 H7A . 0.9500 ?
    C8 C9 . 1.387(2) ?
    C9 C7 3_565 1.389(2) ?
    C9 H9A . 0.9500 ?
loop_
    _geom_angle_atom_site_label_1
    _geom_angle_atom_site_label_2
    _geom_angle_atom_site_label_3
    _geom_angle_site_symmetry_1
    _geom_angle_site_symmetry_3
    _geom_angle
    _geom_angle_publ_flag
    O3 S1 O2 . . 119.57(6) ?
    O3 S1 O1 . . 108.83(6) ?
    O2 S1 O1 . . 103.25(5) ?
    O3 S1 C4 . . 109.11(5) ?
    O2 S1 C4 . . 109.49(5) ?
    O1 S1 C4 . . 105.62(5) ?
    C8 O1 S1 . . 120.53(7) ?
    C8 O1 H1N1 . . 107.7 ?
    S1 O1 H1N1 . . 113.2 ?
    F1 C1 C6 . . 118.34(13) ?
    F1 C1 C2 . . 117.73(13) ?
    C6 C1 C2 . . 123.93(12) ?
    C1 C2 C3 . . 117.99(12) ?
    C1 C2 H2A . . 121.0 ?
    C3 C2 H2A . . 121.0 ?
    C2 C3 C4 . . 119.13(11) ?
    C2 C3 H3A . . 120.4 ?
    C4 C3 H3A . . 120.4 ?
    C5 C4 C3 . . 121.74(11) ?
    C5 C4 S1 . . 119.61(9) ?
    C3 C4 S1 . . 118.64(8) ?
    C6 C5 C4 . . 119.12(12) ?
    C6 C5 H5A . . 120.4 ?
    C4 C5 H5A . . 120.4 ?
    C1 C6 C5 . . 118.09(12) ?
    C1 C6 H6A . . 121.0 ?
    C5 C6 H6A . . 121.0 ?
    C9 C7 C8 3_565 . 118.74(13) ?
    C9 C7 H7A 3_565 . 120.6 ?
    C8 C7 H7A . . 120.6 ?
    C9 C8 C7 . . 121.28(12) ?
    C9 C8 O1 . . 117.95(10) ?
    C7 C8 O1 . . 120.67(13) ?
    C8 C9 C7 . 3_565 119.98(11) ?
    C8 C9 H9A . . 120.0 ?
    C7 C9 H9A 3_565 . 120.0 ?
loop_
    _geom_torsion_atom_site_label_1
    _geom_torsion_atom_site_label_2
    _geom_torsion_atom_site_label_3
    _geom_torsion_atom_site_label_4
    _geom_torsion_site_symmetry_1
    _geom_torsion_site_symmetry_2
    _geom_torsion_site_symmetry_3
    _geom_torsion_site_symmetry_4
    _geom_torsion
    _geom_torsion_publ_flag
    O3 S1 O1 C8 . . . . 59.87(10) ?
    O2 S1 O1 C8 . . . . -172.10(9) ?
    C4 S1 O1 C8 . . . . -57.16(10) ?
    F1 C1 C2 C3 . . . . 178.60(12) ?
    C6 C1 C2 C3 . . . . -0.7(2) ?
    C1 C2 C3 C4 . . . . 0.23(19) ?
    C2 C3 C4 C5 . . . . 0.18(18) ?
    C2 C3 C4 S1 . . . . 179.75(10) ?
    O3 S1 C4 C5 . . . . -8.66(11) ?
    O2 S1 C4 C5 . . . . -141.24(9) ?
    O1 S1 C4 C5 . . . . 108.18(10) ?
    O3 S1 C4 C3 . . . . 171.77(9) ?
    O2 S1 C4 C3 . . . . 39.18(11) ?
    O1 S1 C4 C3 . . . . -71.39(10) ?
    C3 C4 C5 C6 . . . . -0.18(18) ?
    S1 C4 C5 C6 . . . . -179.74(10) ?
    F1 C1 C6 C5 . . . . -178.59(12) ?
    C2 C1 C6 C5 . . . . 0.7(2) ?
    C4 C5 C6 C1 . . . . -0.25(19) ?
    C9 C7 C8 C9 3_565 . . . -0.15(19) ?
    C9 C7 C8 O1 3_565 . . . -176.54(11) ?
    S1 O1 C8 C9 . . . . 122.24(11) ?
    S1 O1 C8 C7 . . . . -61.25(13) ?
    C7 C8 C9 C7 . . . 3_565 0.2(2) ?
    O1 C8 C9 C7 . . . 3_565 176.64(11) ?
loop_
    _geom_hbond_atom_site_label_D
    _geom_hbond_atom_site_label_H
    _geom_hbond_atom_site_label_A
    _geom_hbond_site_symmetry_A
    _geom_hbond_distance_DH
    _geom_hbond_distance_HA
    _geom_hbond_distance_DA
    _geom_hbond_angle_DHA
    _geom_hbond_publ_flag
    N1 H1N1 O2 3_566 0.96 2.12 3.0630(14) 169 yes
    C5 H5A F1 2_655 0.95 2.37 3.2766(16) 159 yes
    C6 H6A O3 2_645 0.95 2.54 3.4130(17) 152 yes
    C7 H7A O2 4_575 0.95 2.60 3.3936(17) 142 yes
_iucr_refine_instructions_details
;
TITL b21_0m in P2(1)/c (100K)
CELL  0.71073    8.9683   11.0323    9.3314    90.000   102.363    90.000
ZERR  2           0.0001    0.0001    0.0001     0.000     0.001     0.000
LATT   1
SYMM             - X ,    0.50000 + Y ,    0.50000 - Z
SFAC C H N O F S
UNIT 36 26 2 10 4 4
TEMP -173.000
SIZE 0.212 0.328 0.367
L.S. 10
BOND $H
FMAP 2 1 60
EXYZ O1 N1
EADP O1 N1
PLAN 20
ACTA
CONF
WGHT    0.044200    0.407300
FVAR       0.81670
S1    6    0.196431    0.576960    0.405535    11.00000    0.02541    0.01878 =
         0.02456    0.00205    0.01219    0.00237
F1    5    0.480378    0.103872    0.398583    11.00000    0.07787    0.02990 =
         0.05362    0.00260    0.01702    0.02715
O1    4    0.032180    0.566202    0.295645    10.50000    0.02724    0.02884 =
         0.02773    0.00841    0.01535    0.00930
N1    3    0.032180    0.566202    0.295645    10.50000    0.02724    0.02884 =
         0.02773    0.00841    0.01535    0.00930
AFIX   3
H1N1  2   -0.039100    0.517692    0.334185    10.50000   -1.20000
AFIX   0
O2    4    0.158688    0.595417    0.545829    11.00000    0.03274    0.02800 =
         0.02361   -0.00178    0.01273    0.00229
O3    4    0.284999    0.665854    0.349663    11.00000    0.03691    0.02060 =
         0.03764    0.00351    0.01832   -0.00234
C1    1    0.413663    0.213623    0.397856    11.00000    0.04061    0.02298 =
         0.02891   -0.00267    0.00075    0.01100
C2    1    0.292749    0.224271    0.467227    11.00000    0.03336    0.02115 =
         0.03644    0.00499    0.00196   -0.00122
AFIX  43
H2A   2    0.256486    0.156151    0.511914    11.00000   -1.20000
AFIX   0
C3    1    0.225986    0.337323    0.469642    11.00000    0.02369    0.02395 =
         0.03362    0.00654    0.00729    0.00018
AFIX  43
H3A   2    0.142849    0.348280    0.516606    11.00000   -1.20000
AFIX   0
C4    1    0.282398    0.434728    0.402275    11.00000    0.01851    0.01895 =
         0.01974   -0.00032    0.00419    0.00050
C5    1    0.403635    0.421416    0.332333    11.00000    0.02375    0.02674 =
         0.02593    0.00075    0.00957    0.00302
AFIX  43
H5A   2    0.440219    0.488930    0.286815    11.00000   -1.20000
AFIX   0
C6    1    0.470554    0.308069    0.329904    11.00000    0.03417    0.03423 =
         0.03058   -0.00028    0.01129    0.01303
AFIX  43
H6A   2    0.553279    0.296228    0.282606    11.00000   -1.20000
AFIX   0
C7    1    0.086574    0.602892    0.052203    11.00000    0.03292    0.02686 =
         0.03485    0.01458    0.01795    0.00751
AFIX  43
H7A   2    0.145000    0.672539    0.088221    11.00000   -1.20000
AFIX   0
C8    1    0.020463    0.531903    0.145508    11.00000    0.02814    0.02553 =
         0.02812    0.01204    0.01594    0.01162
C9    1   -0.065393    0.430158    0.094439    11.00000    0.03132    0.02887 =
         0.03506    0.01615    0.01878    0.00764
AFIX  43
H9A   2   -0.109717    0.383066    0.159705    11.00000   -1.20000
HKLF 4 1 -1.0000  0.0000  0.0000  0.0000  1.0000  0.0000  0.0000  0.0000 -1.0000
REM  b21_0m in P2(1)/c (100K)
REM R1 =  0.0355 for   2940 Fo > 4sig(Fo)  and  0.0392 for all   3235 data
REM    127 parameters refined using      0 restraints
END
WGHT      0.0442      0.4073
REM Highest difference peak  0.390,  deepest hole -0.387,  1-sigma level  0.057
Q1    1   0.0573  0.5678  0.0999  11.00000  0.05    0.39
Q2    1   0.3374  0.4237  0.3674  11.00000  0.05    0.36
Q3    1   0.2632  0.2829  0.4795  11.00000  0.05    0.34
Q4    1   0.0647  0.5949 -0.0208  11.00000  0.05    0.33
Q5    1   0.2502  0.3821  0.4281  11.00000  0.05    0.33
Q6    1   0.3754  0.2242  0.4601  11.00000  0.05    0.33
Q7    1   0.3408  0.2190  0.4150  11.00000  0.05    0.33
Q8    1   0.1689  0.5826  0.4804  11.00000  0.05    0.33
Q9    1   0.2523  0.6207  0.3857  11.00000  0.05    0.32
Q10   1   0.0992  0.5748  0.3237  11.00000  0.05    0.32
Q11   1   0.2364  0.5009  0.4000  11.00000  0.05    0.31
Q12   1   0.4381  0.3637  0.3371  11.00000  0.05    0.30
Q13   1   0.4259  0.2642  0.3538  11.00000  0.05    0.26
Q14   1  -0.0120  0.4778  0.1153  11.00000  0.05    0.26
Q15   1   0.2332  0.6201  0.5785  11.00000  0.05    0.22
Q16   1   0.0225  0.5444  0.2803  11.00000  0.05    0.22
Q17   1   0.0209  0.6195  0.3010  11.00000  0.05    0.22
Q18   1   0.0009  0.6059  0.3204  11.00000  0.05    0.21
Q19   1   0.1041  0.6411  0.0633  11.00000  0.05    0.20
Q20   1   0.3467  0.6398  0.3623  11.00000  0.05    0.20
;
data_global
_journal_date_recd_electronic     2012-02-28
_journal_date_accepted     2012-03-06
_journal_name_full     'Acta Crystallographica, Section E'
_journal_year     2012
_journal_volume     68
_journal_issue      4
_journal_page_first     o1094
_journal_page_last     o1094
_journal_paper_category     QO
_journal_paper_doi     10.1107/S1600536812009877
_journal_coeditor_code     HB6664
_publ_contact_author_name     'Hoong-Kun Fun'
_publ_contact_author_address
;
X-ray Crystallography Unit
School of Physics
Universiti Sains Malaysia
11800 USM, Penang
Malaysia
;
_publ_contact_author_email     'hkfun@usm.my'
_publ_contact_author_fax     '604 6533652'
_publ_contact_author_phone     '604 6579150'
_publ_section_title
;
4-(4-Fluorobenzenesulfonamido)phenyl 4-fluorobenzenesulfonate
;
loop_
    _publ_author_name
    _publ_author_footnote
    _publ_author_address
    'Al-Najjar, Belal O.' .
;
Pharmaceutical Design and Simulation (PhDS) Laboratory,
School of Pharmaceutical Sciences,
Universiti Sains Malaysia,
11800 Minden,
Pulau Pinang, Malaysia
;
    'Tengku Muhammad, Tengku Sifzizul' .
;
Malaysian Institute of Pharmaceuticals and Nutraceuticals,
Ministry of Science, Technology and Innovation,
SAINS@USM, No. 10,
11900 Persiaran Bukit Jambul,
Pulau Pinang, Malaysia
and
Department of Biological Sciences,
Universiti Malaysia Terengganu,
21030 Kuala Terengganu,
Terengganu, Malaysia
;
    'Wahab, Habibah A.'
;
Additional correspondence author, e-mail: habibahw@usm.my.
;
;
Pharmaceutical Design and Simulation (PhDS) Laboratory,
School of Pharmaceutical Sciences,
Universiti Sains Malaysia,
11800 Minden,
Pulau Pinang, Malaysia
;
    'Rosli, Mohd Mustaqim' .
;
X-ray Crystallography Unit
School of Physics
Universiti Sains Malaysia
11800 USM, Penang
Malaysia
;
    'Fun, Hoong-Kun'
;
Thomson Reuters ResearcherID: A-3561-2009.
;
;
X-ray Crystallography Unit
School of Physics
Universiti Sains Malaysia
11800 USM, Penang
Malaysia
;
