# Supplementary material for: 4-(4-Fluoro­benzene­sulfonamido)­phenyl 4-fluoro­benzene­sulfonate
Source: Acta Crystallogr Sect E Struct Rep Online. 2012 Mar 17;68(Pt 4):o1094. doi: 10.1107/S1600536812009877 (PMC3344047; doi:10.1107/S1600536812009877)
Supplement: Supplementary file 2 [file e-68-o1094-Isup2.hkl]

# 
# h,k,l, Fc-squared, Fo-squared, sigma(Fo-squared) and status flag 
# 
data_I
_shelx_title ' b21_0m in P2(1)/c (100K)' 
_shelx_refln_list_code          4 
_shelx_F_calc_maximum      129.05 
_exptl_crystal_F_000       436.00 
_reflns_d_resolution_high  0.6590 
 
loop_ 
 _symmetry_equiv_pos_as_xyz 
 'x, y, z' 
 '-x, y+1/2, -z+1/2' 
 '-x, -y, -z' 
 'x, -y-1/2, z-1/2' 
 
_cell_length_a     8.9683 
_cell_length_b    11.0323 
_cell_length_c     9.3314 
_cell_angle_alpha  90.000 
_cell_angle_beta  102.363 
_cell_angle_gamma  90.000 
 
_shelx_F_squared_multiplier     1.000 
 
loop_ 
 _refln_index_h 
 _refln_index_k 
 _refln_index_l 
 _refln_F_squared_calc 
 _refln_F_squared_meas 
 _refln_F_squared_sigma 
 _refln_observed_status 
   1   0   0      468.06      488.55      5.79 o 
   2   0   0        5.85        5.45      0.42 o 
   3   0   0     1330.09     1119.55      9.59 o 
   4   0   0     2743.59     2833.78     41.54 o 
   5   0   0      230.71      221.35      2.68 o 
   6   0   0       29.96       15.19      0.69 o 
   7   0   0        3.67        1.77      0.35 o 
   8   0   0      492.54      483.72      5.45 o 
   9   0   0      206.01      211.47      3.19 o 
  10   0   0      385.29      406.37      5.14 o 
  11   0   0       18.25       17.44      1.52 o 
  12   0   0       64.75       55.50      2.41 o 
  13   0   0       18.17       28.62      3.61 o 
   1   1   0       76.86       81.27      0.74 o 
   2   1   0     6719.73     6641.61     50.58 o 
   3   1   0       26.28       30.74      0.47 o 
   4   1   0      328.85      388.17      3.35 o 
   5   1   0      269.05      275.16      2.35 o 
   6   1   0      290.21      328.88      2.66 o 
   7   1   0      157.41      154.40      1.67 o 
   8   1   0        6.30        7.51      0.50 o 
   9   1   0       38.09       39.94      0.92 o 
  10   1   0       16.24       17.37      0.85 o 
  11   1   0        0.42        0.48      0.52 o 
  12   1   0       62.26       60.15      1.94 o 
  13   1   0        0.86        0.49      0.86 o 
   0   2   0     2955.47     2912.25     36.75 o 
   1   2   0     6818.08     6626.95     42.34 o 
   2   2   0      872.07      947.31      9.75 o 
   3   2   0        9.25        5.85      0.37 o 
   4   2   0       22.29       26.46      0.74 o 
   5   2   0      948.35      962.07      6.18 o 
   6   2   0      202.61      194.91      1.80 o 
   7   2   0      105.82      116.61      1.37 o 
   8   2   0       71.22       69.05      1.28 o 
   9   2   0       13.71       14.12      0.72 o 
  10   2   0       24.37       24.59      0.95 o 
  11   2   0       16.54       17.16      0.88 o 
  12   2   0        1.78        1.96      0.51 o 
  13   2   0       30.07       31.21      4.91 o 
   1   3   0     6235.07     6054.22     39.74 o 
   2   3   0     7719.20     7516.66     73.32 o 
   3   3   0      143.38      186.86      1.84 o 
   4   3   0       59.14       36.84      0.82 o 
   5   3   0        0.59        5.18      0.36 o 
   6   3   0     1162.88     1187.15      8.33 o 
   7   3   0      926.96      922.42      6.90 o 
   8   3   0        3.73        3.62      0.43 o 
   9   3   0      183.90      176.34      2.30 o 
  10   3   0        1.18        0.75      0.36 o 
  11   3   0       32.90       33.34      1.09 o 
  12   3   0       46.97       47.76      1.59 o 
  13   3   0        0.59        0.14      0.57 o 
   0   4   0     4684.98     4767.61     86.85 o 
   1   4   0       48.46       63.61      0.85 o 
   2   4   0      236.44      241.50      2.04 o 
   3   4   0     2223.90     2242.20     15.67 o 
   4   4   0        1.96        3.83      0.41 o 
   5   4   0       34.01       35.33      0.73 o 
   6   4   0       13.09       13.30      0.61 o 
   7   4   0      267.48      274.43      2.96 o 
   8   4   0       11.91       14.60      0.71 o 
   9   4   0       20.35       22.25      0.88 o 
  10   4   0       12.68       13.93      0.79 o 
  11   4   0        0.21        0.54      0.40 o 
  12   4   0        0.01        0.32      0.48 o 
   1   5   0       16.56        9.12      0.42 o 
   2   5   0     3149.45     3474.61     21.32 o 
   3   5   0       33.39       48.06      0.86 o 
   4   5   0      384.12      382.62      3.46 o 
   5   5   0       21.61       33.67      0.96 o 
   6   5   0     1924.15     1889.96     12.72 o 
   7   5   0      439.18      446.79      3.80 o 
   8   5   0      189.53      193.49      2.63 o 
   9   5   0       15.11       15.16      0.78 o 
  10   5   0       50.68       50.49      1.41 o 
  11   5   0       12.99       14.80      1.03 o 
  12   5   0        3.06        2.52      0.65 o 
   0   6   0     5121.75     5327.55     96.75 o 
   1   6   0      411.78      427.73      3.34 o 
   2   6   0       26.89       37.88      0.88 o 
   3   6   0      824.04      783.31      5.74 o 
   4   6   0       91.76      107.98      1.62 o 
   5   6   0      469.19      455.15      4.18 o 
   6   6   0       35.98       38.75      1.01 o 
   7   6   0       96.39       91.48      1.45 o 
   8   6   0      532.94      517.28      6.08 o 
   9   6   0      111.58      112.68      2.18 o 
  10   6   0       94.97       93.70      2.08 o 
  11   6   0       19.85       19.50      1.19 o 
  12   6   0        9.44        7.01      0.88 o 
   1   7   0      129.70      120.37      1.77 o 
   2   7   0      702.17      752.73      6.93 o 
   3   7   0        0.05        0.33      0.18 o 
   4   7   0      297.65      289.39      2.96 o 
   5   7   0       92.50      101.12      1.70 o 
   6   7   0       45.49       49.68      1.16 o 
   7   7   0       10.74       11.41      1.00 o 
   8   7   0      172.33      170.92      2.48 o 
   9   7   0       27.60       25.72      1.12 o 
  10   7   0       11.75       12.37      0.87 o 
  11   7   0       11.21       11.89      1.48 o 
  12   7   0       12.90       14.72      2.13 o 
   0   8   0     2409.66     2375.24     43.75 o 
   1   8   0      133.51      157.11      2.20 o 
   2   8   0      194.39      174.93      2.39 o 
   3   8   0        0.34       -0.22      0.33 o 
   4   8   0      134.14      111.98      1.70 o 
   5   8   0      370.79      353.22      4.08 o 
   6   8   0        1.80        0.84      0.38 o 
   7   8   0       10.33        9.24      0.77 o 
   8   8   0      177.87      173.50      2.97 o 
   9   8   0       49.76       49.52      1.39 o 
  10   8   0       33.23       40.33      1.45 o 
  11   8   0        1.92        4.31      0.68 o 
   1   9   0      502.59      512.55      5.19 o 
   2   9   0     1378.63     1433.60     12.19 o 
   3   9   0      225.94      197.60      2.73 o 
   4   9   0       89.99      105.95      2.16 o 
   5   9   0       68.32       61.38      1.48 o 
   6   9   0      413.48      409.31      4.78 o 
   7   9   0      109.33      110.81      2.23 o 
   8   9   0       56.79       55.41      2.10 o 
   9   9   0      142.03      142.81      2.45 o 
  10   9   0        5.24        5.54      0.72 o 
  11   9   0        1.98        2.54      0.76 o 
   0  10   0      159.41      166.71      3.80 o 
   1  10   0      153.61      138.58      2.23 o 
   2  10   0      159.21      136.52      2.23 o 
   3  10   0      476.69      466.85      4.41 o 
   4  10   0       97.66       92.75      2.39 o 
   5  10   0        0.89        1.95      0.53 o 
   6  10   0        5.10        4.40      0.61 o 
   7  10   0       20.56       24.99      1.20 o 
   8  10   0        1.82        1.71      0.84 o 
   9  10   0        0.03        0.64      0.52 o 
  10  10   0        2.33        1.78      0.61 o 
   1  11   0      161.70      169.77      2.62 o 
   2  11   0       34.44       37.04      1.18 o 
   3  11   0        0.34        0.33      0.33 o 
   4  11   0       72.85       68.59      2.21 o 
   5  11   0       10.16        9.74      1.08 o 
   6  11   0       80.40       74.89      2.49 o 
   7  11   0      224.41      213.61      7.37 o 
   8  11   0        2.73        1.76      0.89 o 
   9  11   0       33.46       35.85      1.98 o 
  10  11   0       13.71       13.53      2.03 o 
   0  12   0      687.62      717.37     15.69 o 
   1  12   0       58.79       57.96      2.16 o 
   2  12   0      477.99      477.60      6.15 o 
   3  12   0      171.26      180.05      3.33 o 
   4  12   0       14.54       12.80      1.20 o 
   5  12   0      105.77      102.50      2.93 o 
   6  12   0        0.16        0.90      0.63 o 
   7  12   0       64.82       70.80      2.59 o 
   8  12   0       77.96       80.04      3.72 o 
   9  12   0        4.46       12.67      2.03 o 
   1  13   0      109.90      117.84      2.81 o 
   2  13   0        3.52        4.20      0.87 o 
   3  13   0       10.18        8.46      1.12 o 
   4  13   0       12.84       14.94      1.51 o 
   5  13   0        7.30        5.17      0.94 o 
   6  13   0       59.00       61.03      2.39 o 
   7  13   0       15.02       16.43      1.93 o 
   8  13   0       47.49       61.58      4.11 o 
   0  14   0      193.65      195.13      5.42 o 
   1  14   0        4.60        3.52      0.78 o 
   2  14   0      137.61      148.02      3.92 o 
   3  14   0        0.99        0.70      0.98 o 
   4  14   0        2.21        2.56      0.96 o 
   5  14   0      167.95      175.96      5.34 o 
   6  14   0       13.24       14.98      1.80 o 
   1  15   0       24.84       26.02      1.67 o 
   2  15   0      119.48      126.25      3.14 o 
   3  15   0       55.18       49.34      2.74 o 
   4  15   0       33.49       33.36      4.39 o 
   5  15   0        8.98       10.15      2.51 o 
   0  16   0       31.82       33.39      2.36 o 
   1  16   0        1.39        1.13      0.61 o 
   2  16   0        3.45        3.31      1.17 o 
   3  16   0        0.06        0.31      1.38 o 
 -13   1   1       56.76       62.09      2.33 o 
 -12   1   1      226.79      240.39      3.58 o 
 -11   1   1      127.87      129.93      2.44 o 
 -10   1   1       38.57       37.39      1.05 o 
  -9   1   1        1.33        0.37      0.41 o 
  -8   1   1      482.19      458.47      3.65 o 
  -7   1   1       44.48       40.80      1.31 o 
  -6   1   1       20.88       24.88      0.56 o 
  -5   1   1      404.97      360.54      2.68 o 
  -4   1   1        0.22        0.61      0.18 o 
  -3   1   1      605.89      622.86      4.68 o 
  -2   1   1     9389.01     8729.77     67.90 o 
  -1   1   1     3010.33     2980.41     19.77 o 
   0   1   1     2395.02     2402.43     34.22 o 
   1   1   1     3429.17     3095.56     52.71 o 
   2   1   1     8049.41     7984.78    128.31 o 
   3   1   1     1580.62     1588.60     10.23 o 
   4   1   1        1.38       10.77      0.35 o 
   5   1   1     2303.13     2416.37     16.64 o 
   6   1   1      880.43      873.45      6.23 o 
   7   1   1      169.77      170.76      1.82 o 
   8   1   1        1.66        1.45      0.28 o 
   9   1   1       69.32       61.54      1.12 o 
  10   1   1      100.27      100.45      1.78 o 
  11   1   1      205.66      220.62      2.90 o 
  12   1   1        0.12        1.77      0.68 o 
  13   1   1       11.76        8.56      1.48 o 
 -13   2   1       54.52       56.65      2.57 o 
 -12   2   1        2.92        4.42      0.79 o 
 -11   2   1       89.48       87.84      1.69 o 
 -10   2   1       12.87       15.30      0.77 o 
  -9   2   1       20.59       19.93      0.82 o 
  -8   2   1        0.99        0.30      0.30 o 
  -7   2   1      387.72      377.35      3.38 o 
  -6   2   1      227.97      223.96      1.81 o 
  -5   2   1      165.07      199.54      1.92 o 
  -4   2   1      219.94      231.50      1.99 o 
  -3   2   1      637.33      589.72      4.49 o 
  -2   2   1        1.17        2.03      0.15 o 
  -1   2   1     3160.42     3072.19     19.23 o 
   0   2   1     2006.27     1946.48     13.90 o 
   1   2   1       86.14       84.49      1.98 o 
   2   2   1       54.21       39.48      0.62 o 
   3   2   1      683.28      753.57      5.19 o 
   4   2   1     3979.84     4054.85     24.59 o 
   5   2   1      518.36      546.44      3.85 o 
   6   2   1       58.99       63.62      1.36 o 
   7   2   1      711.70      711.06      5.37 o 
   8   2   1      157.11      153.14      2.03 o 
   9   2   1       60.96       61.01      1.31 o 
  10   2   1       65.04       67.36      1.46 o 
  11   2   1        3.58        2.50      0.48 o 
  12   2   1       92.31       91.63      2.17 o 
 -13   3   1       32.75       34.94      2.42 o 
 -12   3   1        7.21        7.75      0.82 o 
 -11   3   1        2.74        2.24      0.50 o 
 -10   3   1        2.77        3.15      0.47 o 
  -9   3   1       16.70       16.85      1.01 o 
  -8   3   1       98.16      102.28      1.57 o 
  -7   3   1        5.13        6.80      0.42 o 
  -6   3   1      231.28      236.87      2.60 o 
  -5   3   1        3.88        3.44      0.27 o 
  -4   3   1       28.47       39.66      0.82 o 
  -3   3   1      369.03      364.07      3.03 o 
  -2   3   1       85.50       76.19      0.75 o 
  -1   3   1       45.46       40.77      0.49 o 
   0   3   1       75.91      112.66      1.29 o 
   1   3   1      670.24      712.89      5.20 o 
   2   3   1      264.79      281.57      2.42 o 
   3   3   1      178.38      205.94      2.04 o 
   4   3   1      352.19      353.87      3.21 o 
   5   3   1       55.75       66.45      1.04 o 
   6   3   1      108.08      118.61      1.55 o 
   7   3   1       11.21       11.07      0.60 o 
   8   3   1        5.68        6.59      0.54 o 
   9   3   1       16.52       18.45      0.87 o 
  10   3   1       94.22       96.44      1.77 o 
  11   3   1        9.67        8.95      0.71 o 
  12   3   1       15.57       18.37      1.13 o 
 -13   4   1       10.99       10.85      1.16 o 
 -12   4   1        8.16        8.29      1.08 o 
 -11   4   1       58.47       58.68      1.54 o 
 -10   4   1       16.25       16.84      0.94 o 
  -9   4   1      150.88      148.05      2.17 o 
  -8   4   1      595.22      576.15      4.88 o 
  -7   4   1        7.50        7.39      0.45 o 
  -6   4   1     2003.38     1915.67     12.78 o 
  -5   4   1       34.92       35.80      0.70 o 
  -4   4   1     1290.99     1393.97     11.13 o 
  -3   4   1     1803.56     1881.02     13.34 o 
  -2   4   1     5873.42     6161.10     41.03 o 
  -1   4   1     1419.28     1350.45     11.01 o 
   0   4   1      366.04      346.32      3.51 o 
   1   4   1      149.66      192.17      1.81 o 
   2   4   1      100.32       78.50      0.97 o 
   3   4   1       31.55       30.77      0.75 o 
   4   4   1     6436.75     6559.17     56.88 o 
   5   4   1     1178.56     1157.85      9.21 o 
   6   4   1        0.55        0.98      0.33 o 
   7   4   1     1326.99     1306.36     10.12 o 
   8   4   1      193.77      199.81      2.43 o 
   9   4   1       80.63       78.64      1.52 o 
  10   4   1        6.73        5.88      0.61 o 
  11   4   1        2.30        2.49      0.58 o 
  12   4   1       37.48       35.96      1.46 o 
 -12   5   1       43.25       49.01      1.63 o 
 -11   5   1        9.56        6.46      0.67 o 
 -10   5   1       27.73       27.61      1.16 o 
  -9   5   1       69.09       70.41      1.55 o 
  -8   5   1      227.39      222.10      2.30 o 
  -7   5   1      271.26      273.46      2.75 o 
  -6   5   1       51.13       42.19      1.05 o 
  -5   5   1     1684.47     1727.04     13.84 o 
  -4   5   1       39.94       62.80      1.02 o 
  -3   5   1       23.92       21.17      0.53 o 
  -2   5   1     2090.84     2108.76     13.97 o 
  -1   5   1       31.95       24.52      0.59 o 
   0   5   1      570.87      581.91      5.65 o 
   1   5   1      880.99      858.18      6.47 o 
   2   5   1     1585.37     1706.36     11.32 o 
   3   5   1       27.35       23.52      0.62 o 
   4   5   1      268.00      271.87      2.75 o 
   5   5   1      999.91      987.21      7.06 o 
   6   5   1      957.80      970.45      7.15 o 
   7   5   1       62.53       65.72      1.25 o 
   8   5   1       21.34       23.00      0.82 o 
   9   5   1      283.67      271.32      3.12 o 
  10   5   1      113.45      105.24      2.06 o 
  11   5   1       14.38       16.39      1.09 o 
  12   5   1        0.08        0.55      0.54 o 
 -12   6   1        3.12        2.51      1.05 o 
 -11   6   1        0.02        0.43      0.54 o 
 -10   6   1       13.88        9.85      0.78 o 
  -9   6   1       69.10       65.32      1.51 o 
  -8   6   1       11.65       12.34      0.77 o 
  -7   6   1        0.13        0.15      0.56 o 
  -6   6   1       66.88       65.98      1.35 o 
  -5   6   1      344.61      336.47      3.53 o 
  -4   6   1       10.63       15.35      0.53 o 
  -3   6   1      177.62      186.02      1.85 o 
  -2   6   1       29.74       29.31      0.59 o 
  -1   6   1     1131.89     1134.73     12.50 o 
   0   6   1       17.14       20.89      0.77 o 
   1   6   1      274.25      292.77      2.68 o 
   2   6   1        0.09        0.28      0.18 o 
   3   6   1      200.99      199.21      2.17 o 
   4   6   1        0.01        0.49      0.23 o 
   5   6   1      424.82      436.87      6.21 o 
   6   6   1        0.38        4.13      0.48 o 
   7   6   1      101.73      101.91      2.29 o 
   8   6   1        2.89        2.14      0.40 o 
   9   6   1      120.76      120.25      2.13 o 
  10   6   1        0.00        1.08      0.45 o 
  11   6   1        6.29        5.05      0.71 o 
  12   6   1        0.59        1.56      0.71 o 
 -12   7   1       69.91       69.90      2.17 o 
 -11   7   1        2.39        2.90      0.61 o 
 -10   7   1       68.40       65.02      1.62 o 
  -9   7   1        4.62        2.95      0.44 o 
  -8   7   1       39.41       40.97      1.39 o 
  -7   7   1      195.61      194.03      3.18 o 
  -6   7   1        2.20        4.53      0.78 o 
  -5   7   1      400.56      391.92      3.76 o 
  -4   7   1      183.33      173.77      2.05 o 
  -3   7   1      427.75      455.29      3.82 o 
  -2   7   1      666.22      714.74      5.40 o 
  -1   7   1        2.22        3.85      0.54 o 
   0   7   1      219.63      189.42      2.43 o 
   1   7   1      499.09      474.49      4.11 o 
   2   7   1       25.18       24.21      0.78 o 
   3   7   1      678.87      670.51      5.19 o 
   4   7   1       53.56       47.57      1.03 o 
   5   7   1      484.37      457.03      4.34 o 
   6   7   1      954.13      970.28      8.03 o 
   7   7   1       18.79       22.89      0.94 o 
   8   7   1       13.14       13.64      0.81 o 
   9   7   1       14.79       18.71      1.09 o 
  10   7   1       50.12       51.34      1.71 o 
  11   7   1      180.39      175.69      3.18 o 
 -11   8   1       22.33       22.10      1.24 o 
 -10   8   1       50.39       51.10      1.60 o 
  -9   8   1        3.29        1.71      0.50 o 
  -8   8   1       33.67       33.26      1.35 o 
  -7   8   1        2.16        4.45      0.94 o 
  -6   8   1      104.86      105.63      1.98 o 
  -5   8   1       14.61       12.27      0.76 o 
  -4   8   1      746.04      804.33      7.37 o 
  -3   8   1      724.91      688.55      5.85 o 
  -2   8   1       93.52       90.52      1.62 o 
  -1   8   1      500.10      496.56      6.61 o 
   0   8   1        8.12       10.57      1.45 o 
   1   8   1     1042.35     1036.46      8.13 o 
   2   8   1       97.95       92.63      1.96 o 
   3   8   1       51.75       54.21      1.11 o 
   4   8   1      784.00      785.02      6.55 o 
   5   8   1       32.08       46.37      1.40 o 
   6   8   1       73.54       75.07      1.50 o 
   7   8   1      586.06      576.28      6.23 o 
   8   8   1       42.50       41.83      1.36 o 
   9   8   1       14.03       15.48      0.94 o 
  10   8   1        5.29        4.77      0.68 o 
  11   8   1       31.15       32.38      1.73 o 
 -11   9   1       15.16       16.41      1.23 o 
 -10   9   1      117.59      125.63      2.77 o 
  -9   9   1        0.10        0.67      0.47 o 
  -8   9   1      131.16      139.46      2.64 o 
  -7   9   1       35.91       40.41      1.50 o 
  -6   9   1       11.76       10.22      0.76 o 
  -5   9   1      165.72      152.43      2.43 o 
  -4   9   1      279.09      229.00      2.94 o 
  -3   9   1       14.06       13.27      0.53 o 
  -2   9   1       45.12       36.46      1.09 o 
  -1   9   1     1024.87     1027.68      9.04 o 
   0   9   1     1352.79     1325.58     12.40 o 
   1   9   1       66.74       65.26      1.36 o 
   2   9   1      197.43      190.66      2.27 o 
   3   9   1       52.51       37.79      1.51 o 
   4   9   1      167.80      155.75      2.66 o 
   5   9   1        1.95        1.90      0.42 o 
   6   9   1       25.55       20.32      1.02 o 
   7   9   1       42.47       46.10      1.45 o 
   8   9   1       40.89       36.55      1.31 o 
   9   9   1        0.78        1.55      0.55 o 
  10   9   1      100.65      101.09      2.61 o 
 -10  10   1        0.33       -0.11      0.51 o 
  -9  10   1        1.16        1.09      1.03 o 
  -8  10   1      172.94      172.36      3.03 o 
  -7  10   1       45.87       51.60      1.54 o 
  -6  10   1      320.84      315.38      4.79 o 
  -5  10   1        0.06        0.03      0.39 o 
  -4  10   1      162.04      170.20      2.42 o 
  -3  10   1      189.13      211.11      2.98 o 
  -2  10   1        1.42        4.58      0.67 o 
  -1  10   1      325.51      316.28      3.82 o 
   0  10   1        7.16        8.36      0.61 o 
   1  10   1        4.52        7.10      1.08 o 
   2  10   1      991.42      979.40      8.89 o 
   3  10   1        0.22        0.51      0.44 o 
   4  10   1      348.58      373.43      5.81 o 
   5  10   1      191.82      194.85      3.98 o 
   6  10   1       39.75       37.88      2.55 o 
   7  10   1      267.95      255.71      5.15 o 
   8  10   1        7.35        9.01      0.98 o 
   9  10   1       14.09       17.29      1.23 o 
  10  10   1        0.09        0.18      0.61 o 
 -10  11   1       33.75       40.72      2.85 o 
  -9  11   1       15.28       15.92      1.84 o 
  -8  11   1        8.88        7.25      1.14 o 
  -7  11   1       14.81       14.77      1.16 o 
  -6  11   1        7.84       11.88      0.99 o 
  -5  11   1       85.43       90.36      2.22 o 
  -4  11   1       71.04       66.60      1.83 o 
  -3  11   1       11.87        9.35      0.75 o 
  -2  11   1      172.69      182.71      2.81 o 
  -1  11   1       51.57       50.42      1.38 o 
   0  11   1      396.19      390.36      5.34 o 
   1  11   1      116.71      121.65      2.46 o 
   2  11   1      249.24      259.35      3.97 o 
   3  11   1       81.95       92.84      2.23 o 
   4  11   1        6.73        6.87      1.19 o 
   5  11   1      117.23      106.24      2.90 o 
   6  11   1       54.56       56.11      2.69 o 
   7  11   1        1.10        2.02      1.17 o 
   8  11   1       37.97       37.93      4.03 o 
   9  11   1       61.46       61.76      3.05 o 
  -8  12   1       39.30       38.00      3.82 o 
  -7  12   1        3.00        3.72      0.82 o 
  -6  12   1       68.36       83.63      3.93 o 
  -5  12   1       41.28       38.86      1.77 o 
  -4  12   1        0.53        0.43      0.69 o 
  -3  12   1       24.34       23.20      1.10 o 
  -2  12   1        0.15        0.41      0.37 o 
  -1  12   1       33.66       37.19      1.25 o 
   0  12   1        7.19        6.53      0.70 o 
   1  12   1        2.18        1.26      0.85 o 
   2  12   1       25.89       25.02      1.55 o 
   3  12   1       15.72       18.11      1.21 o 
   4  12   1        1.04        1.18      0.60 o 
   5  12   1       31.40       30.23      1.66 o 
   6  12   1        0.78        2.09      0.71 o 
   7  12   1       13.19       17.21      1.70 o 
   8  12   1        0.52        2.87      1.02 o 
  -7  13   1       57.82       62.29      4.76 o 
  -6  13   1        7.37        5.10      1.15 o 
  -5  13   1      192.79      210.13      4.49 o 
  -4  13   1      135.93      143.40      3.54 o 
  -3  13   1       13.66       15.04      1.15 o 
  -2  13   1      135.78      143.08      2.97 o 
  -1  13   1       41.93       43.39      1.69 o 
   0  13   1      362.48      363.36      5.47 o 
   1  13   1      249.27      258.33      5.13 o 
   2  13   1       63.31       72.53      2.58 o 
   3  13   1      296.89      296.76      5.65 o 
   4  13   1        1.51        2.27      0.89 o 
   5  13   1       96.91       98.37      6.84 o 
   6  13   1       99.73      108.34      3.25 o 
   7  13   1       30.62       29.97      2.38 o 
   8  13   1        0.14        2.45      0.92 o 
  -6  14   1       24.77       29.61      3.99 o 
  -5  14   1        6.04        9.03      2.55 o 
  -4  14   1        5.29        5.87      1.86 o 
  -3  14   1       32.93       37.84      3.54 o 
  -2  14   1       10.53       14.56      1.56 o 
  -1  14   1       63.55       61.57      2.09 o 
   0  14   1       50.41       50.02      3.19 o 
   1  14   1      118.24      131.74      3.11 o 
   2  14   1       22.70       23.12      1.79 o 
   3  14   1        6.81        5.83      1.02 o 
   4  14   1       62.59       59.72      3.00 o 
   5  14   1        7.78        6.12      1.38 o 
   6  14   1       31.20       40.15      2.57 o 
  -5  15   1        0.36       -0.07      1.04 o 
  -4  15   1      120.06      124.64      6.68 o 
  -3  15   1        2.38        1.04      1.31 o 
  -2  15   1        0.29        1.17      0.84 o 
  -1  15   1       11.58       12.50      1.84 o 
   0  15   1       65.02       65.66      3.26 o 
   1  15   1        7.07        5.83      0.97 o 
   2  15   1        4.34        5.75      1.20 o 
   3  15   1        1.73        0.22      1.44 o 
   4  15   1        7.01        5.15      2.79 o 
   5  15   1        0.06       -1.08      1.24 o 
  -3  16   1       45.89       54.66      3.20 o 
  -2  16   1        8.62        9.69      1.71 o 
  -1  16   1      104.39      106.53      4.30 o 
   0  16   1        0.04        1.62      1.38 o 
   1  16   1        2.22        2.35      1.00 o 
   2  16   1      131.77      150.18      5.08 o 
   3  16   1        3.13        3.27      1.29 o 
 -13   0   2       96.74       92.14      3.98 o 
 -12   0   2        3.20        6.12      1.08 o 
 -11   0   2      157.09      143.61      3.55 o 
 -10   0   2      291.62      285.05      4.58 o 
  -9   0   2      476.22      462.97      5.33 o 
  -8   0   2      119.02      106.44      2.04 o 
  -7   0   2      697.03      685.24      6.83 o 
  -6   0   2       29.25       26.25      0.81 o 
  -5   0   2     2164.00     2433.85     18.11 o 
  -4   0   2      306.00      288.01      2.65 o 
  -3   0   2     1179.13     1237.69      9.63 o 
  -2   0   2     1045.33      904.05      8.30 o 
  -1   0   2     9113.43     8679.02     94.14 o 
   0   0   2     4518.29     4444.40     54.18 o 
   1   0   2    16653.46    14558.21    340.01 o 
   2   0   2     9209.21     9272.97     86.29 o 
   3   0   2     2859.02     2852.64     42.51 o 
   4   0   2      928.97      910.98      8.32 o 
   5   0   2      877.37      937.65      8.73 o 
   6   0   2       35.45       27.29      0.92 o 
   7   0   2       23.28       17.62      0.96 o 
   8   0   2       58.40       67.31      1.88 o 
   9   0   2      371.74      375.00      4.85 o 
  10   0   2        8.75        8.82      1.03 o 
  11   0   2      229.26      231.00      4.95 o 
  12   0   2        3.57        6.83      1.41 o 
 -13   1   2        4.30        3.06      0.86 o 
 -12   1   2       22.06       28.34      1.48 o 
 -11   1   2        2.86        3.57      0.50 o 
 -10   1   2        9.97       11.12      0.68 o 
  -9   1   2        8.25       10.21      0.62 o 
  -8   1   2      300.95      306.35      2.68 o 
  -7   1   2       14.44       13.49      0.49 o 
  -6   1   2       58.63       67.19      0.91 o 
  -5   1   2       91.43      103.85      1.02 o 
  -4   1   2      235.37      246.00      1.93 o 
  -3   1   2     2374.11     2529.13     15.90 o 
  -2   1   2      528.89      487.23      3.11 o 
  -1   1   2     1415.64     1367.06      7.63 o 
   0   1   2     1563.33     1612.44     15.63 o 
   1   1   2     5144.65     4938.22     38.36 o 
   2   1   2     4456.10     4366.43     29.18 o 
   3   1   2       40.55       52.30      0.68 o 
   4   1   2      415.14      450.95      3.44 o 
   5   1   2      419.66      421.77      3.37 o 
   6   1   2        0.07        1.91      0.43 o 
   7   1   2      116.84      116.84      1.48 o 
   8   1   2        7.85        7.76      0.47 o 
   9   1   2        5.48        8.43      0.55 o 
  10   1   2       44.53       41.58      1.17 o 
  11   1   2       34.79       41.23      1.26 o 
  12   1   2       14.91       13.93      1.31 o 
 -13   2   2       11.69       10.21      1.21 o 
 -12   2   2        6.09        7.32      0.72 o 
 -11   2   2       11.86        9.67      0.76 o 
 -10   2   2       22.45       23.51      1.17 o 
  -9   2   2       92.36       92.95      1.55 o 
  -8   2   2        0.20        1.78      0.35 o 
  -7   2   2      199.84      192.99      1.93 o 
  -6   2   2      195.31      199.34      2.03 o 
  -5   2   2       21.33       20.77      0.53 o 
  -4   2   2       15.56        9.14      0.33 o 
  -3   2   2      699.05      745.65      4.90 o 
  -2   2   2      856.10      846.37      5.79 o 
  -1   2   2      238.67      215.20      1.55 o 
   0   2   2       89.18       88.52      1.12 o 
   1   2   2       61.79       49.19      0.62 o 
   2   2   2      243.17      237.76      2.34 o 
   3   2   2     1093.03     1176.23      7.66 o 
   4   2   2      286.05      265.49      2.24 o 
   5   2   2       37.80       37.79      0.68 o 
   6   2   2      360.47      369.74      3.00 o 
   7   2   2        2.00        4.63      0.36 o 
   8   2   2       62.74       67.26      1.32 o 
   9   2   2       97.19      101.99      1.76 o 
  10   2   2       24.73       26.26      1.09 o 
  11   2   2       51.72       51.73      1.50 o 
  12   2   2        9.14       11.61      0.95 o 
 -13   3   2       55.53       55.29      1.90 o 
 -12   3   2       85.27       88.79      2.12 o 
 -11   3   2        1.10        1.82      0.49 o 
 -10   3   2        0.18       -0.33      0.33 o 
  -9   3   2      131.85      124.50      1.83 o 
  -8   3   2      668.73      665.98      4.96 o 
  -7   3   2      573.08      564.39      4.20 o 
  -6   3   2       16.55       15.95      0.57 o 
  -5   3   2      291.00      270.78      2.27 o 
  -4   3   2      256.22      257.32      2.27 o 
  -3   3   2       51.62       42.29      0.75 o 
  -2   3   2       48.70       28.87      0.54 o 
  -1   3   2     6418.74     6306.92     45.81 o 
   0   3   2      168.11      135.25      1.47 o 
   1   3   2       66.60       82.37      1.02 o 
   2   3   2     1668.63     1620.01     12.39 o 
   3   3   2       84.78       89.27      1.57 o 
   4   3   2      358.34      356.79      2.97 o 
   5   3   2     1745.77     1734.09     13.42 o 
   6   3   2        2.18        1.03      0.27 o 
   7   3   2      271.94      264.02      2.78 o 
   8   3   2      366.38      363.97      3.63 o 
   9   3   2      364.65      362.43      3.77 o 
  10   3   2      115.76      118.82      2.02 o 
  11   3   2        8.37       13.77      0.92 o 
  12   3   2       14.27       13.42      1.12 o 
 -13   4   2        8.36        8.16      1.17 o 
 -12   4   2        0.02       -0.16      0.46 o 
 -11   4   2       45.24       46.32      1.37 o 
 -10   4   2        2.64        2.12      0.61 o 
  -9   4   2       20.84       19.99      0.92 o 
  -8   4   2        3.00        3.66      0.38 o 
  -7   4   2      287.57      298.35      2.86 o 
  -6   4   2       22.18       16.27      0.53 o 
  -5   4   2       20.93       22.87      0.52 o 
  -4   4   2        1.48        2.08      0.29 o 
  -3   4   2      272.11      304.30      2.13 o 
  -2   4   2       33.05       42.94      0.72 o 
  -1   4   2       11.44       20.80      0.38 o 
   0   4   2      884.08      912.69      7.60 o 
   1   4   2      883.02      939.10     10.00 o 
   2   4   2        6.34        7.29      0.34 o 
   3   4   2     1324.37     1371.43     10.02 o 
   4   4   2       11.14       11.05      0.55 o 
   5   4   2      223.97      226.36      2.45 o 
   6   4   2      144.89      147.41      1.84 o 
   7   4   2        1.39        3.25      0.40 o 
   8   4   2        3.83        5.46      0.50 o 
   9   4   2        9.23       11.11      0.72 o 
  10   4   2        0.88        0.68      0.40 o 
  11   4   2       52.13       45.12      2.06 o 
  12   4   2       11.46       11.40      1.19 o 
 -12   5   2       20.94       23.88      1.58 o 
 -11   5   2        7.65        6.64      0.70 o 
 -10   5   2        0.92        2.11      0.47 o 
  -9   5   2        3.32        5.39      0.50 o 
  -8   5   2      376.93      367.82      3.85 o 
  -7   5   2     1441.61     1409.95     10.76 o 
  -6   5   2      361.51      354.12      3.09 o 
  -5   5   2      224.39      210.94      2.14 o 
  -4   5   2      380.63      381.12      2.97 o 
  -3   5   2     2151.11     2278.69     14.93 o 
  -2   5   2      229.58      280.92      1.89 o 
  -1   5   2     1546.64     1643.01     12.03 o 
   0   5   2        0.20        4.34      0.28 o 
   1   5   2       59.63       68.20      1.02 o 
   2   5   2        4.86        3.97      0.29 o 
   3   5   2      468.82      504.40      4.28 o 
   4   5   2      323.33      339.80      3.28 o 
   5   5   2      380.14      371.21      3.27 o 
   6   5   2        6.00        7.24      0.67 o 
   7   5   2      473.43      476.08      4.26 o 
   8   5   2        0.10        1.17      0.35 o 
   9   5   2       89.87      100.60      1.79 o 
  10   5   2        1.13        2.52      0.47 o 
  11   5   2        3.75        6.91      0.80 o 
  12   5   2        4.12        3.07      0.79 o 
 -12   6   2       45.49       50.55      1.67 o 
 -11   6   2        0.02       -0.27      0.41 o 
 -10   6   2       32.26       28.87      1.09 o 
  -9   6   2       64.82       64.72      1.32 o 
  -8   6   2       75.71       78.21      1.52 o 
  -7   6   2      180.42      175.03      2.64 o 
  -6   6   2      281.48      276.61      3.37 o 
  -5   6   2      427.41      386.10      3.35 o 
  -4   6   2      446.47      435.40      3.57 o 
  -3   6   2      690.49      723.23      5.45 o 
  -2   6   2      424.10      371.50      3.51 o 
  -1   6   2      494.49      525.25      5.17 o 
   0   6   2      732.82      779.46      7.19 o 
   1   6   2      576.36      611.95      6.05 o 
   2   6   2        8.84       14.72      0.52 o 
   3   6   2       93.36       80.09      1.25 o 
   4   6   2      503.03      496.15      4.44 o 
   5   6   2        0.51        1.37      0.32 o 
   6   6   2      760.02      753.86      5.92 o 
   7   6   2      170.99      165.25      2.14 o 
   8   6   2       76.22       74.83      1.46 o 
   9   6   2      287.59      305.28      3.45 o 
  10   6   2       10.61        8.99      0.78 o 
  11   6   2      214.30      210.33      3.53 o 
 -12   7   2        5.46        4.48      0.81 o 
 -11   7   2        1.17        1.36      0.50 o 
 -10   7   2       10.72       10.40      0.78 o 
  -9   7   2       28.37       27.98      1.11 o 
  -8   7   2        3.93        5.45      0.62 o 
  -7   7   2       48.00       43.77      1.29 o 
  -6   7   2      100.08      104.62      1.73 o 
  -5   7   2      307.71      299.35      3.31 o 
  -4   7   2        0.23        0.06      0.20 o 
  -3   7   2       11.13       13.23      0.50 o 
  -2   7   2      189.93      208.16      2.32 o 
  -1   7   2     1034.85     1066.85     21.42 o 
   0   7   2      178.64      190.10      2.24 o 
   1   7   2       38.37       33.23      0.74 o 
   2   7   2      311.27      327.66      3.16 o 
   3   7   2       17.60       14.04      0.66 o 
   4   7   2       23.69       22.43      0.74 o 
   5   7   2      251.08      255.81      2.93 o 
   6   7   2       22.44       26.32      1.21 o 
   7   7   2        6.41        8.65      0.60 o 
   8   7   2        1.06        3.78      0.47 o 
   9   7   2       47.14       43.16      1.34 o 
  10   7   2        0.05        0.12      0.45 o 
  11   7   2        0.00        1.06      0.58 o 
 -11   8   2       38.02       36.73      1.45 o 
 -10   8   2       83.80       81.01      1.73 o 
  -9   8   2      150.82      158.01      2.87 o 
  -8   8   2       44.25       48.78      1.47 o 
  -7   8   2      198.40      193.27      2.94 o 
  -6   8   2      127.79      125.39      1.97 o 
  -5   8   2       27.23       15.88      0.72 o 
  -4   8   2       26.11       19.52      0.73 o 
  -3   8   2       18.61       23.44      0.79 o 
  -2   8   2      614.42      596.98      6.52 o 
  -1   8   2     1149.56     1108.53      9.44 o 
   0   8   2       32.18       31.91      0.74 o 
   1   8   2     1289.40     1248.81      9.62 o 
   2   8   2       72.28       69.36      1.34 o 
   3   8   2       92.17       91.40      1.59 o 
   4   8   2      103.57      100.73      1.76 o 
   5   8   2      215.18      190.25      2.48 o 
   6   8   2       47.94       43.30      1.18 o 
   7   8   2       11.38       12.32      0.75 o 
   8   8   2        3.17        3.95      0.61 o 
   9   8   2       56.95       61.39      1.74 o 
  10   8   2       16.18       16.06      1.80 o 
  11   8   2       63.76       72.86      3.67 o 
 -11   9   2       21.79       24.69      2.56 o 
 -10   9   2       14.09       14.35      1.17 o 
  -9   9   2        0.06        1.30      0.50 o 
  -8   9   2      174.52      180.72      3.02 o 
  -7   9   2      132.99      120.07      3.42 o 
  -6   9   2      209.36      209.27      3.29 o 
  -5   9   2      258.88      262.65      3.23 o 
  -4   9   2        0.16        1.01      0.30 o 
  -3   9   2       36.93       44.78      1.21 o 
  -2   9   2        5.12        2.57      0.47 o 
  -1   9   2     1855.88     1886.87     20.62 o 
   0   9   2       88.81       94.29      1.58 o 
   1   9   2      122.58      127.58      1.95 o 
   2   9   2      467.60      482.10      6.20 o 
   3   9   2       17.89       25.10      1.11 o 
   4   9   2      356.61      348.37      4.59 o 
   5   9   2      337.57      337.15      7.22 o 
   6   9   2       22.08       17.87      1.20 o 
   7   9   2      223.36      229.67      5.73 o 
   8   9   2       34.65       39.58      1.39 o 
   9   9   2       72.29       65.77      2.03 o 
  10   9   2       47.02       46.00      1.79 o 
 -10  10   2        1.38        0.67      0.89 o 
  -9  10   2       29.06       28.94      2.28 o 
  -8  10   2       16.63       16.61      2.69 o 
  -7  10   2        0.74        0.28      0.50 o 
  -6  10   2        2.74        1.85      0.51 o 
  -5  10   2       19.75       21.23      1.10 o 
  -4  10   2       84.35       83.58      1.52 o 
  -3  10   2       81.34       68.84      1.57 o 
  -2  10   2      174.20      168.52      2.58 o 
  -1  10   2      184.87      176.97      3.00 o 
   0  10   2      107.75      121.83      3.10 o 
   1  10   2       11.46       13.93      0.69 o 
   2  10   2       14.33       13.78      0.96 o 
   3  10   2       42.54       41.92      1.45 o 
   4  10   2      217.90      202.25      3.95 o 
   5  10   2        9.02       12.88      1.21 o 
   6  10   2       29.73       31.52      1.63 o 
   7  10   2       15.97       18.47      1.59 o 
   8  10   2       31.42       30.81      1.64 o 
   9  10   2        0.06        0.47      0.52 o 
  10  10   2        7.08        5.23      1.71 o 
 -10  11   2       22.02       22.42      3.08 o 
  -9  11   2       44.35       42.86      3.45 o 
  -8  11   2       92.05       84.90      3.52 o 
  -7  11   2       50.79       53.77      2.79 o 
  -6  11   2      150.78      145.17      3.50 o 
  -5  11   2        6.63        7.18      0.77 o 
  -4  11   2        2.64        2.19      0.55 o 
  -3  11   2       89.55       92.12      1.91 o 
  -2  11   2        2.21        3.05      0.66 o 
  -1  11   2       33.02       42.21      2.30 o 
   0  11   2     1105.14     1090.39     11.58 o 
   1  11   2      102.40      105.61      2.00 o 
   2  11   2       28.23       25.36      1.52 o 
   3  11   2      126.90      128.59      2.68 o 
   4  11   2      185.92      179.35      4.66 o 
   5  11   2      158.96      149.92      3.89 o 
   6  11   2       20.64       25.66      1.68 o 
   7  11   2       58.28       58.09      2.34 o 
   8  11   2       52.99       51.88      2.87 o 
   9  11   2       19.33       21.74      2.32 o 
  -8  12   2        1.37        2.56      1.19 o 
  -7  12   2      163.66      168.80      4.03 o 
  -6  12   2       57.84       55.89      2.20 o 
  -5  12   2        0.34        1.31      0.62 o 
  -4  12   2       75.02       74.99      2.40 o 
  -3  12   2        0.27        0.89      0.57 o 
  -2  12   2      177.58      177.37      2.87 o 
  -1  12   2      142.56      145.16      2.36 o 
   0  12   2       70.08       72.16      2.42 o 
   1  12   2      697.64      728.38     10.94 o 
   2  12   2        4.11        6.55      0.98 o 
   3  12   2      273.97      274.12      5.29 o 
   4  12   2        4.77        6.81      1.30 o 
   5  12   2      131.25      135.52      3.46 o 
   6  12   2      122.99      129.63      3.49 o 
   7  12   2        1.03        0.58      0.78 o 
   8  12   2       13.70       16.46      2.26 o 
  -7  13   2       60.22       70.88      5.15 o 
  -6  13   2       46.54       45.99      2.63 o 
  -5  13   2       22.65       21.21      1.61 o 
  -4  13   2        5.74        8.32      1.46 o 
  -3  13   2      100.03      106.85      2.94 o 
  -2  13   2       55.54       59.59      2.16 o 
  -1  13   2       11.25       11.72      1.04 o 
   0  13   2        3.96        3.44      0.60 o 
   1  13   2      131.35      125.59      3.94 o 
   2  13   2      177.72      178.84      4.21 o 
   3  13   2        2.46        5.73      1.06 o 
   4  13   2        8.70       11.95      1.64 o 
   5  13   2        3.07        3.51      1.04 o 
   6  13   2       29.23       36.78      4.37 o 
   7  13   2       16.40       18.09      2.11 o 
  -6  14   2       90.63       82.69      5.54 o 
  -5  14   2        3.13        1.49      1.48 o 
  -4  14   2       70.07       80.57      3.37 o 
  -3  14   2        7.63        7.64      1.41 o 
  -2  14   2      192.75      187.71      5.64 o 
  -1  14   2      318.45      321.35      7.73 o 
   0  14   2        7.23        9.33      1.57 o 
   1  14   2      232.21      237.70      6.40 o 
   2  14   2        0.20        0.01      0.78 o 
   3  14   2        4.10        3.03      1.68 o 
   4  14   2        3.77        8.68      1.97 o 
   5  14   2       15.74       13.61      2.55 o 
   6  14   2      103.26      104.85      5.86 o 
  -5  15   2        1.72        3.07      1.48 o 
  -4  15   2        1.33        1.53      1.29 o 
  -3  15   2       82.12       94.19      5.77 o 
  -2  15   2        4.74        4.32      1.22 o 
  -1  15   2       38.18       43.52      2.72 o 
   0  15   2       37.92       42.25      2.70 o 
   1  15   2        8.12        9.96      1.63 o 
   2  15   2       81.46       85.56      3.76 o 
   3  15   2       87.29       97.03      5.67 o 
   4  15   2       62.07       74.70      5.07 o 
  -2  16   2       38.03       40.31      3.50 o 
  -1  16   2        6.92        7.36      3.59 o 
   0  16   2       42.98       46.65      3.92 o 
   1  16   2        0.00        0.81      0.99 o 
   2  16   2       31.01       28.19      2.68 o 
 -13   1   3       62.80       63.15      2.72 o 
 -12   1   3       70.84       72.69      2.06 o 
 -11   1   3      249.58      254.88      3.23 o 
 -10   1   3       21.73       21.49      0.86 o 
  -9   1   3      793.60      749.66      5.71 o 
  -8   1   3      338.02      357.26      2.76 o 
  -7   1   3        0.68        0.26      0.17 o 
  -6   1   3        1.70        0.77      0.16 o 
  -5   1   3       47.45       52.06      0.64 o 
  -4   1   3      168.67      145.96      1.19 o 
  -3   1   3      978.06     1021.61      7.44 o 
  -2   1   3       40.14       30.07      0.45 o 
  -1   1   3      496.99      456.47      2.62 o 
   0   1   3      507.51      538.67      4.67 o 
   1   1   3     2454.46     2474.79     14.83 o 
   2   1   3      191.03      174.22      1.53 o 
   3   1   3     2946.06     3116.86     19.75 o 
   4   1   3      235.77      213.19      1.89 o 
   5   1   3        0.75        0.41      0.18 o 
   6   1   3      399.65      411.42      3.78 o 
   7   1   3        0.92        0.59      0.24 o 
   8   1   3        4.70        7.98      0.50 o 
   9   1   3       90.72       98.34      1.59 o 
  10   1   3       75.68       81.94      1.77 o 
  11   1   3       65.11       67.56      1.82 o 
  12   1   3       87.47       88.50      7.25 o 
 -13   2   3        8.59       12.14      1.27 o 
 -12   2   3       52.54       51.20      1.44 o 
 -11   2   3       24.41       22.81      1.12 o 
 -10   2   3      290.95      299.88      3.52 o 
  -9   2   3      133.22      128.59      1.75 o 
  -8   2   3       18.04       17.63      0.61 o 
  -7   2   3      369.90      332.95      2.77 o 
  -6   2   3        2.15        2.56      0.27 o 
  -5   2   3       51.42       62.64      0.84 o 
  -4   2   3       25.89       56.24      0.72 o 
  -3   2   3      295.77      255.77      1.87 o 
  -2   2   3       35.25       25.22      0.35 o 
  -1   2   3     2211.68     2342.15     17.27 o 
   0   2   3     1293.15     1179.27      8.59 o 
   1   2   3      287.91      303.45      2.30 o 
   2   2   3       67.85       78.30      0.93 o 
   3   2   3     2219.76     2217.49     13.28 o 
   4   2   3      300.44      307.95      2.45 o 
   5   2   3      417.73      435.50      3.34 o 
   6   2   3      130.84      128.04      1.50 o 
   7   2   3      163.34      184.45      2.07 o 
   8   2   3      221.02      220.42      2.82 o 
   9   2   3        5.53        4.41      0.51 o 
  10   2   3      224.72      232.42      3.51 o 
  11   2   3       29.88       31.06      1.35 o 
  12   2   3        0.61        2.30      0.98 o 
 -13   3   3        0.98        0.12      0.51 o 
 -12   3   3       21.95       23.68      1.13 o 
 -11   3   3       19.22       19.02      1.00 o 
 -10   3   3       25.81       24.71      0.96 o 
  -9   3   3        8.18        8.46      0.58 o 
  -8   3   3       40.55       40.00      0.84 o 
  -7   3   3       44.61       46.31      0.90 o 
  -6   3   3       25.00       24.00      0.58 o 
  -5   3   3      195.66      165.75      1.53 o 
  -4   3   3      691.38      711.82      4.52 o 
  -3   3   3      319.75      349.21      2.62 o 
  -2   3   3      127.54      161.38      1.45 o 
  -1   3   3       76.57       83.59      0.77 o 
   0   3   3      314.21      351.66      2.80 o 
   1   3   3       36.86       38.19      0.62 o 
   2   3   3       27.54       26.70      0.67 o 
   3   3   3      279.68      303.96      2.56 o 
   4   3   3       12.98       14.30      0.51 o 
   5   3   3      379.75      372.44      3.50 o 
   6   3   3        1.52        1.49      0.41 o 
   7   3   3      100.41       99.54      1.58 o 
   8   3   3       20.53       22.43      0.87 o 
   9   3   3       33.47       35.91      1.09 o 
  10   3   3        0.02        2.39      0.49 o 
  11   3   3       33.35       29.57      1.33 o 
  12   3   3        0.03       -0.47      0.54 o 
 -13   4   3       24.20       25.59      1.45 o 
 -12   4   3       34.16       37.24      1.42 o 
 -11   4   3        6.39        4.73      0.61 o 
 -10   4   3      300.71      306.70      3.66 o 
  -9   4   3      165.54      161.13      2.02 o 
  -8   4   3       28.98       29.97      1.06 o 
  -7   4   3     1911.35     1824.70     12.61 o 
  -6   4   3      103.00       99.76      1.25 o 
  -5   4   3      600.80      561.98      3.84 o 
  -4   4   3       85.54       90.45      1.03 o 
  -3   4   3     2686.89     2871.94     19.34 o 
  -2   4   3      755.73      734.42      5.37 o 
  -1   4   3      285.21      335.36      2.69 o 
   0   4   3       17.99       31.46      0.63 o 
   1   4   3      487.91      513.59      4.47 o 
   2   4   3       50.84       43.23      0.78 o 
   3   4   3      962.36      950.74      7.05 o 
   4   4   3       40.55       43.64      0.88 o 
   5   4   3      686.77      690.46      5.33 o 
   6   4   3      100.47       85.89      1.38 o 
   7   4   3      109.33      112.10      1.70 o 
   8   4   3      281.78      290.60      3.20 o 
   9   4   3      173.56      164.85      2.38 o 
  10   4   3       26.07       29.91      1.11 o 
  11   4   3       29.07       30.39      1.35 o 
 -12   5   3       99.35      104.19      2.35 o 
 -11   5   3       37.72       35.52      1.22 o 
 -10   5   3       22.56       19.53      0.86 o 
  -9   5   3      301.19      283.64      3.04 o 
  -8   5   3       52.14       50.00      1.35 o 
  -7   5   3       93.64       87.55      1.40 o 
  -6   5   3        2.29        1.82      0.30 o 
  -5   5   3      499.94      441.91      4.09 o 
  -4   5   3      337.90      288.21      2.68 o 
  -3   5   3        3.40       11.84      0.43 o 
  -2   5   3       31.34       26.83      0.50 o 
  -1   5   3     1439.27     1499.71     11.99 o 
   0   5   3       32.83       21.77      0.60 o 
   1   5   3        1.95        1.79      0.58 o 
   2   5   3       46.55       57.76      1.01 o 
   3   5   3      679.36      688.05      6.90 o 
   4   5   3       21.48       19.17      0.58 o 
   5   5   3      357.76      366.85      3.31 o 
   6   5   3      341.07      342.43      3.29 o 
   7   5   3       15.26       19.26      0.81 o 
   8   5   3       12.74       14.17      0.77 o 
   9   5   3      317.38      321.51      3.60 o 
  10   5   3       36.91       37.33      1.27 o 
  11   5   3       75.51       70.42      1.96 o 
 -12   6   3        0.04        0.72      0.58 o 
 -11   6   3       13.59       14.43      1.02 o 
 -10   6   3        0.53        0.01      0.33 o 
  -9   6   3       14.42       14.96      0.85 o 
  -8   6   3       59.52       60.20      1.32 o 
  -7   6   3       87.94       84.23      1.59 o 
  -6   6   3       20.42       18.02      1.05 o 
  -5   6   3      940.00      923.44      7.51 o 
  -4   6   3        7.50        7.28      0.49 o 
  -3   6   3        8.65        8.61      0.42 o 
  -2   6   3      549.81      558.16      4.44 o 
  -1   6   3        8.87        9.48      0.84 o 
   0   6   3        0.19        0.32      0.19 o 
   1   6   3       51.51       57.95      0.86 o 
   2   6   3       94.84       92.67      1.31 o 
   3   6   3       22.10       19.65      1.17 o 
   4   6   3      238.10      248.36      2.89 o 
   5   6   3       57.27       57.51      1.07 o 
   6   6   3       50.14       42.21      1.22 o 
   7   6   3        5.27        5.21      0.48 o 
   8   6   3        8.36       11.44      0.71 o 
   9   6   3        0.09        2.00      0.42 o 
  10   6   3       11.40       10.89      0.92 o 
  11   6   3       14.02       13.51      1.40 o 
 -12   7   3       47.67       47.48      2.01 o 
 -11   7   3       72.85       75.14      2.17 o 
 -10   7   3        0.58        0.15      0.52 o 
  -9   7   3      162.42      164.21      2.97 o 
  -8   7   3      121.10      114.67      2.21 o 
  -7   7   3       16.69       18.72      0.80 o 
  -6   7   3      125.01      122.30      1.88 o 
  -5   7   3        0.18        1.40      0.32 o 
  -4   7   3      190.81      202.68      2.33 o 
  -3   7   3      772.04      731.00      6.55 o 
  -2   7   3      245.27      276.58      2.88 o 
  -1   7   3      253.19      244.00      2.63 o 
   0   7   3      461.96      452.82      5.28 o 
   1   7   3      109.43      100.36      1.63 o 
   2   7   3       93.38       90.27      1.61 o 
   3   7   3      749.51      744.23      7.70 o 
   4   7   3      582.95      557.15      5.62 o 
   5   7   3      254.53      245.03      3.28 o 
   6   7   3       89.02       84.89      1.57 o 
   7   7   3       53.40       56.79      1.48 o 
   8   7   3       27.15       28.18      1.22 o 
   9   7   3       94.34       96.59      1.98 o 
  10   7   3       84.30       99.42      2.58 o 
  11   7   3       46.13       43.38      2.31 o 
 -11   8   3        1.37        1.79      0.59 o 
 -10   8   3       81.07       82.30      5.01 o 
  -9   8   3       17.79       17.47      1.22 o 
  -8   8   3        8.95        8.61      0.74 o 
  -7   8   3      340.46      320.50      4.01 o 
  -6   8   3      200.50      182.56      2.45 o 
  -5   8   3       44.54       40.75      1.16 o 
  -4   8   3       57.27       48.69      1.80 o 
  -3   8   3      936.48      915.77      9.21 o 
  -2   8   3      147.87      144.75      2.37 o 
  -1   8   3       20.37       21.83      1.19 o 
   0   8   3      633.70      622.68     12.44 o 
   1   8   3      751.44      735.39      7.58 o 
   2   8   3        3.55        4.90      0.76 o 
   3   8   3        2.81        5.52      1.22 o 
   4   8   3       68.01       66.38      1.70 o 
   5   8   3      159.92      176.21      2.74 o 
   6   8   3       27.54       30.38      1.15 o 
   7   8   3       24.73       24.23      0.98 o 
   8   8   3      112.06      113.84      2.32 o 
   9   8   3       30.72       29.75      1.56 o 
  10   8   3       92.91       94.12      2.53 o 
 -11   9   3       33.66       30.22      2.24 o 
 -10   9   3        0.73        1.80      1.21 o 
  -9   9   3      136.86      145.16      3.74 o 
  -8   9   3       28.01       27.68      1.66 o 
  -7   9   3      143.34      147.24      3.50 o 
  -6   9   3        0.25        0.28      0.50 o 
  -5   9   3        0.98        3.58      0.44 o 
  -4   9   3      174.45      170.35      2.44 o 
  -3   9   3      272.52      235.68      4.06 o 
  -2   9   3       28.00       34.20      1.32 o 
  -1   9   3      281.30      274.02      6.22 o 
   0   9   3      109.60      106.96      3.05 o 
   1   9   3      645.10      625.77     19.25 o 
   2   9   3       57.38       56.50      1.80 o 
   3   9   3      132.05      128.75      2.21 o 
   4   9   3      233.06      220.18      3.47 o 
   5   9   3        2.26        4.27      0.72 o 
   6   9   3       90.00       82.29      2.14 o 
   7   9   3        6.94        5.93      0.93 o 
   8   9   3       11.17       10.45      0.85 o 
   9   9   3        0.04        0.84      0.63 o 
  10   9   3       12.22       18.45      1.75 o 
 -10  10   3       27.90       32.86      2.54 o 
  -9  10   3       16.82       20.93      2.13 o 
  -8  10   3      140.49      136.63      3.56 o 
  -7  10   3      358.25      343.38      5.95 o 
  -6  10   3       40.20       37.65      1.74 o 
  -5  10   3      164.36      162.45      3.58 o 
  -4  10   3      100.95       79.57      2.98 o 
  -3  10   3       61.74       76.06      2.44 o 
  -2  10   3      656.97      632.85      8.08 o 
  -1  10   3       84.23       82.85      3.07 o 
   0  10   3        3.71        3.26      0.96 o 
   1  10   3      177.57      173.76      3.87 o 
   2  10   3      143.41      128.80      4.50 o 
   3  10   3      796.79      797.80      8.83 o 
   4  10   3       27.22       27.40      1.20 o 
   5  10   3      455.14      455.05      6.53 o 
   6  10   3      113.86      103.79      2.97 o 
   7  10   3        7.45       10.23      2.07 o 
   8  10   3       29.76       36.05      1.92 o 
   9  10   3       19.35       15.21      1.19 o 
 -10  11   3       16.52       15.65      2.77 o 
  -9  11   3      118.61      111.16      4.94 o 
  -8  11   3       12.35       10.48      1.58 o 
  -7  11   3       11.25       11.89      1.26 o 
  -6  11   3       25.69       28.25      1.72 o 
  -5  11   3       20.84       14.95      1.50 o 
  -4  11   3        6.26        6.65      1.07 o 
  -3  11   3       39.26       39.46      1.73 o 
  -2  11   3      103.08       96.27      3.38 o 
  -1  11   3      100.82      110.02      2.97 o 
   0  11   3       37.97       41.24      3.13 o 
   1  11   3      111.56      108.56      2.91 o 
   2  11   3       16.43       17.48      1.97 o 
   3  11   3       63.04       65.04      2.33 o 
   4  11   3       18.22       22.97      1.49 o 
   5  11   3        0.11        1.02      0.65 o 
   6  11   3      113.54      107.30      3.11 o 
   7  11   3       17.22       24.94      1.84 o 
   8  11   3        2.42        2.46      1.08 o 
  -9  12   3       11.00       16.33      2.73 o 
  -8  12   3       35.58       31.78      2.48 o 
  -7  12   3       32.67       38.08      3.22 o 
  -6  12   3        0.14        0.11      0.49 o 
  -5  12   3      150.12      147.22      3.59 o 
  -4  12   3        0.09        0.00      0.51 o 
  -3  12   3      105.31      101.01      2.88 o 
  -2  12   3      343.28      343.25      5.81 o 
  -1  12   3        2.45        1.23      0.77 o 
   0  12   3       21.57       18.93      1.90 o 
   1  12   3        0.17        0.61      1.74 o 
   2  12   3       75.92       66.47      3.05 o 
   3  12   3       65.77       67.43      3.09 o 
   4  12   3      146.84      141.16      4.46 o 
   5  12   3       91.57       88.52      4.28 o 
   6  12   3       65.39       60.93      3.09 o 
   7  12   3       29.42       23.96      2.32 o 
   8  12   3       20.59       29.98      3.95 o 
  -8  13   3       41.52       50.28      3.92 o 
  -7  13   3       94.95      107.78      4.11 o 
  -6  13   3       99.89      104.84      3.97 o 
  -5  13   3        1.06        0.22      0.57 o 
  -4  13   3      198.72      215.58      4.54 o 
  -3  13   3       57.83       55.59      2.20 o 
  -2  13   3       10.13       10.89      1.47 o 
  -1  13   3      236.92      241.63      5.02 o 
   0  13   3      110.03      108.31      5.01 o 
   1  13   3       92.38       97.47      3.84 o 
   2  13   3       41.91       45.95      4.65 o 
   3  13   3      383.01      375.51     11.82 o 
   4  13   3      235.32      227.14      8.82 o 
   5  13   3       30.14       33.37      3.29 o 
   6  13   3       33.80       39.31      3.58 o 
  -6  14   3        4.51        6.57      1.86 o 
  -5  14   3       15.27       16.65      1.95 o 
  -4  14   3       31.63       32.59      1.80 o 
  -3  14   3       14.64       19.48      1.58 o 
  -2  14   3       12.55       15.76      1.25 o 
  -1  14   3        4.48        5.36      0.99 o 
   0  14   3       81.06       80.04      2.85 o 
   1  14   3       25.32       26.46      3.25 o 
   2  14   3        3.49        2.58      1.09 o 
   3  14   3        0.31        1.42      1.29 o 
   4  14   3       28.62       29.60      3.71 o 
   5  14   3       53.51       63.77      4.52 o 
  -4  15   3       44.32       40.06      3.82 o 
  -3  15   3      130.16      132.84      4.93 o 
  -2  15   3       23.85       24.52      2.52 o 
  -1  15   3       66.48       64.84      3.36 o 
   0  15   3       32.91       34.44      2.47 o 
   1  15   3       16.62       17.29      2.10 o 
   2  15   3       13.56       13.59      1.95 o 
   3  15   3        9.36        9.83      2.17 o 
 -13   0   4      329.51      356.25      9.56 o 
 -12   0   4        0.21       -0.25      0.92 o 
 -11   0   4      256.25      244.96      6.00 o 
 -10   0   4      342.72      337.40      5.47 o 
  -9   0   4      649.13      604.15      6.44 o 
  -8   0   4      835.60      805.62      7.33 o 
  -7   0   4        8.74        4.21      0.37 o 
  -6   0   4      560.93      554.32      4.59 o 
  -5   0   4      273.44      302.67      3.07 o 
  -4   0   4       39.22       63.03      0.99 o 
  -3   0   4     2861.12     2876.93     35.94 o 
  -2   0   4       14.86        9.04      0.38 o 
  -1   0   4      120.77      144.42      1.56 o 
   0   0   4     5171.76     5389.36     75.68 o 
   1   0   4     1105.40     1125.43     11.31 o 
   2   0   4      102.35      135.31      1.88 o 
   3   0   4      424.26      538.77      5.90 o 
   4   0   4      661.63      697.72      6.84 o 
   5   0   4        9.26        9.07      0.64 o 
   6   0   4      106.82      120.48      2.15 o 
   7   0   4       37.10       44.79      1.33 o 
   8   0   4        3.89        4.44      0.59 o 
   9   0   4       34.09       34.37      1.47 o 
  10   0   4       91.23       93.29      2.99 o 
  11   0   4        0.01       -0.73      0.73 o 
 -13   1   4        5.53        7.67      1.06 o 
 -12   1   4       17.76       17.78      1.40 o 
 -11   1   4       10.21       12.18      0.79 o 
 -10   1   4        8.94       11.00      0.72 o 
  -9   1   4      169.78      161.54      1.98 o 
  -8   1   4        4.23        7.86      0.57 o 
  -7   1   4      294.39      256.65      1.97 o 
  -6   1   4        8.36        7.88      0.30 o 
  -5   1   4      315.52      333.46      2.45 o 
  -4   1   4      268.85      322.09      2.01 o 
  -3   1   4      653.96      687.60      6.13 o 
  -2   1   4        2.17        0.07      0.12 o 
  -1   1   4     1323.32     1426.09      7.85 o 
   0   1   4      958.79     1093.53      6.82 o 
   1   1   4      277.50      241.71      1.96 o 
   2   1   4      645.64      680.41      4.48 o 
   3   1   4     1559.04     1640.93     10.07 o 
   4   1   4       29.96       35.80      0.77 o 
   5   1   4      154.29      168.16      1.76 o 
   6   1   4       85.50       91.25      1.29 o 
   7   1   4       44.45       46.62      1.35 o 
   8   1   4       30.90       32.20      0.85 o 
   9   1   4        1.78        2.95      0.48 o 
  10   1   4        0.86        2.08      0.47 o 
  11   1   4       19.92       19.42      1.48 o 
 -13   2   4       30.42       28.60      1.80 o 
 -12   2   4        0.70        0.74      0.44 o 
 -11   2   4       77.72       81.42      1.71 o 
 -10   2   4        0.01       -0.18      0.35 o 
  -9   2   4        9.70       10.08      0.57 o 
  -8   2   4      307.25      282.24      2.78 o 
  -7   2   4        7.96        7.50      0.43 o 
  -6   2   4       31.31       34.40      0.85 o 
  -5   2   4      187.98      193.36      1.59 o 
  -4   2   4       72.71       85.48      1.02 o 
  -3   2   4      320.44      283.10      1.94 o 
  -2   2   4       24.24       27.42      0.46 o 
  -1   2   4      350.99      367.69      2.81 o 
   0   2   4      718.66      778.83      4.78 o 
   1   2   4      110.52      136.72      1.26 o 
   2   2   4      423.09      413.88      2.94 o 
   3   2   4       98.42      128.71      1.37 o 
   4   2   4      269.45      295.05      2.45 o 
   5   2   4       12.34       12.48      0.91 o 
   6   2   4       12.41       10.70      0.51 o 
   7   2   4      137.08      140.66      1.72 o 
   8   2   4        6.45        6.18      0.54 o 
   9   2   4        0.05        0.22      0.35 o 
  10   2   4      107.34      110.76      2.02 o 
  11   2   4        0.08       -0.13      0.37 o 
 -13   3   4       15.89       19.01      1.77 o 
 -12   3   4       64.86       68.19      1.66 o 
 -11   3   4       21.75       19.48      0.98 o 
 -10   3   4      198.85      190.48      2.67 o 
  -9   3   4      247.95      248.10      2.60 o 
  -8   3   4        1.86        2.32      0.35 o 
  -7   3   4      449.91      426.58      3.71 o 
  -6   3   4     1331.78     1266.86      7.89 o 
  -5   3   4     1061.46     1000.03      6.28 o 
  -4   3   4      295.60      270.38      2.08 o 
  -3   3   4       40.91       47.15      0.56 o 
  -2   3   4     2345.03     2344.28     17.21 o 
  -1   3   4      271.45      281.78      3.63 o 
   0   3   4       16.50       27.97      0.73 o 
   1   3   4        2.04       13.18      0.40 o 
   2   3   4       45.23       48.54      0.75 o 
   3   3   4        6.19        6.63      0.38 o 
   4   3   4      466.47      465.18      3.42 o 
   5   3   4      474.67      510.80      4.26 o 
   6   3   4      243.48      244.92      2.65 o 
   7   3   4        0.78        0.94      0.30 o 
   8   3   4      328.38      340.45      3.59 o 
   9   3   4       32.62       33.54      1.16 o 
  10   3   4      148.38      143.39      2.69 o 
  11   3   4        0.06        0.55      0.48 o 
 -13   4   4       38.97       41.43      1.82 o 
 -12   4   4       12.98        9.46      0.96 o 
 -11   4   4       25.54       24.50      1.11 o 
 -10   4   4       78.45       81.50      1.52 o 
  -9   4   4       26.98       29.83      0.86 o 
  -8   4   4      356.54      327.47      3.30 o 
  -7   4   4        0.24        1.15      0.31 o 
  -6   4   4      191.32      177.15      1.99 o 
  -5   4   4       65.34       74.35      1.21 o 
  -4   4   4       18.42       22.93      0.61 o 
  -3   4   4      431.72      435.07      3.56 o 
  -2   4   4      102.71      119.15      1.26 o 
  -1   4   4     1057.92     1213.86      9.74 o 
   0   4   4      155.07      135.98      1.56 o 
   1   4   4       24.97       26.70      0.53 o 
   2   4   4       10.21       16.94      0.46 o 
   3   4   4       16.19       17.99      0.52 o 
   4   4   4      323.93      332.43      2.98 o 
   5   4   4      141.00      141.29      1.78 o 
   6   4   4       17.21       18.98      0.73 o 
   7   4   4       30.12       29.92      0.99 o 
   8   4   4       32.67       38.37      1.16 o 
   9   4   4       15.30       14.48      0.85 o 
  10   4   4        7.89        8.85      0.81 o 
  11   4   4        0.51        0.41      0.52 o 
 -12   5   4       11.50       12.65      1.22 o 
 -11   5   4        2.78        2.53      0.59 o 
 -10   5   4      102.21      106.62      1.91 o 
  -9   5   4       72.03       74.38      1.55 o 
  -8   5   4        0.89        0.39      0.31 o 
  -7   5   4      684.77      669.78      5.43 o 
  -6   5   4      423.53      408.49      3.59 o 
  -5   5   4      431.53      397.95      3.79 o 
  -4   5   4       81.12       84.19      1.29 o 
  -3   5   4      336.54      352.69      3.06 o 
  -2   5   4     1069.53     1141.27      8.73 o 
  -1   5   4       66.12       85.00      1.10 o 
   0   5   4      287.37      269.24      2.64 o 
   1   5   4        8.15        9.88      0.76 o 
   2   5   4       10.60       14.71      0.65 o 
   3   5   4      116.06      107.67      1.32 o 
   4   5   4       46.28       43.77      0.87 o 
   5   5   4       38.88       43.82      1.04 o 
   6   5   4       90.31       85.13      1.52 o 
   7   5   4        0.02        1.38      0.46 o 
   8   5   4       77.30       79.37      1.57 o 
   9   5   4        0.25        0.39      0.41 o 
  10   5   4        6.27        6.89      0.87 o 
  11   5   4        2.26        1.62      0.86 o 
 -12   6   4        9.98       12.18      1.10 o 
 -11   6   4       85.57       84.35      1.95 o 
 -10   6   4        7.32        7.62      0.66 o 
  -9   6   4       73.93       71.09      1.67 o 
  -8   6   4      447.06      429.18      4.77 o 
  -7   6   4       42.29       37.37      1.05 o 
  -6   6   4       63.25       64.98      1.30 o 
  -5   6   4      773.84      725.69      6.16 o 
  -4   6   4       10.76       18.22      0.64 o 
  -3   6   4     2398.93     2376.38     20.78 o 
  -2   6   4      167.77      171.30      2.49 o 
  -1   6   4       77.32       68.80      1.03 o 
   0   6   4      445.07      451.75      4.43 o 
   1   6   4      399.99      413.65      3.88 o 
   2   6   4       29.61       28.49      0.88 o 
   3   6   4        8.82        5.75      0.57 o 
   4   6   4       82.47       74.12      1.72 o 
   5   6   4      137.32      128.90      1.89 o 
   6   6   4        0.50        0.77      0.33 o 
   7   6   4      414.75      409.40      4.37 o 
   8   6   4        5.48        6.04      0.71 o 
   9   6   4       84.86       81.30      1.83 o 
  10   6   4      125.76      130.94      3.00 o 
  11   6   4       22.25       24.34      3.39 o 
 -12   7   4       24.75       29.26      1.64 o 
 -11   7   4       10.67        8.61      0.81 o 
 -10   7   4       28.59       26.40      1.20 o 
  -9   7   4       47.89       43.14      1.61 o 
  -8   7   4        8.25        6.25      0.76 o 
  -7   7   4        0.75        1.27      0.45 o 
  -6   7   4      116.13      111.76      2.01 o 
  -5   7   4      323.53      312.96      4.79 o 
  -4   7   4       41.96       28.99      1.80 o 
  -3   7   4      230.34      235.90      3.18 o 
  -2   7   4      377.53      349.66      4.09 o 
  -1   7   4       66.16       65.68      1.81 o 
   0   7   4      105.82      113.93      2.59 o 
   1   7   4       53.86       61.63      1.38 o 
   2   7   4      358.23      350.11      4.28 o 
   3   7   4       37.95       29.23      1.08 o 
   4   7   4        0.91        0.65      0.37 o 
   5   7   4       26.51       27.97      1.06 o 
   6   7   4       19.83       17.45      0.83 o 
   7   7   4        2.30        4.12      0.69 o 
   8   7   4        6.39        7.30      0.67 o 
   9   7   4        1.35        2.24      0.51 o 
  10   7   4        0.89        2.28      0.77 o 
 -11   8   4       24.86       29.92      1.44 o 
 -10   8   4        6.73        8.15      1.92 o 
  -9   8   4      376.06      364.81      6.34 o 
  -8   8   4      363.51      364.79      6.15 o 
  -7   8   4        0.30        0.48      0.49 o 
  -6   8   4       25.24       27.16      1.43 o 
  -5   8   4        2.92        1.99      0.44 o 
  -4   8   4       42.92       57.81      1.54 o 
  -3   8   4      211.87      185.83      4.51 o 
  -2   8   4       25.74       22.84      1.52 o 
  -1   8   4      238.96      235.32      6.33 o 
   0   8   4      514.80      487.58     28.09 o 
   1   8   4      134.88      123.42      2.48 o 
   2   8   4      816.51      788.57      7.99 o 
   3   8   4       15.51       15.52      0.98 o 
   4   8   4       33.80       31.29      1.21 o 
   5   8   4       46.37       49.84      1.79 o 
   6   8   4       58.53       54.91      1.57 o 
   7   8   4        0.30        0.56      0.36 o 
   8   8   4       18.91       23.10      1.08 o 
   9   8   4        6.49        7.11      0.80 o 
  10   8   4       51.03       50.22      2.12 o 
 -11   9   4        1.52        0.15      0.78 o 
 -10   9   4      140.56      145.81      4.95 o 
  -9   9   4      183.25      158.41      4.98 o 
  -8   9   4        0.47       -0.11      0.54 o 
  -7   9   4      277.43      293.61      8.62 o 
  -6   9   4      171.77      152.45      3.51 o 
  -5   9   4      318.58      296.89      5.14 o 
  -4   9   4      134.86      136.09      2.51 o 
  -3   9   4        0.08       -0.03      0.55 o 
  -2   9   4      490.99      503.02      9.82 o 
  -1   9   4      106.04      101.37      3.34 o 
   0   9   4       81.91       76.30      2.91 o 
   1   9   4        5.47        8.35      1.18 o 
   2   9   4        9.87       13.37      0.91 o 
   3   9   4      490.47      479.92      6.53 o 
   4   9   4       31.38       31.17      1.25 o 
   5   9   4        6.71        8.50      0.84 o 
   6   9   4       69.54       70.18      2.01 o 
   7   9   4       26.87       29.47      1.41 o 
   8   9   4      132.91      121.95      2.76 o 
   9   9   4       21.51       20.69      1.30 o 
 -10  10   4       28.02       25.41      2.36 o 
  -9  10   4       17.59       15.78      2.13 o 
  -8  10   4       18.64       21.53      1.79 o 
  -7  10   4       22.82       25.88      1.69 o 
  -6  10   4        6.34        6.93      0.95 o 
  -5  10   4       51.99       59.52      3.22 o 
  -4  10   4       19.13       17.04      1.33 o 
  -3  10   4      130.97      127.43      3.92 o 
  -2  10   4        2.22        2.71      0.83 o 
  -1  10   4      191.11      180.40      4.85 o 
   0  10   4       12.66       15.03      1.59 o 
   1  10   4       19.74       17.95      1.74 o 
   2  10   4      153.59      141.93      4.31 o 
   3  10   4        5.66       12.25      2.10 o 
   4  10   4       11.58       14.45      1.03 o 
   5  10   4       22.37       25.33      1.68 o 
   6  10   4        3.36        2.91      0.59 o 
   7  10   4       11.08       10.52      1.83 o 
   8  10   4        2.99        5.80      1.31 o 
   9  10   4       21.35       23.99      3.50 o 
 -10  11   4      120.94      127.76      6.43 o 
  -9  11   4       38.22       41.86      2.61 o 
  -8  11   4        0.12        0.20      0.61 o 
  -7  11   4      209.84      206.84      4.56 o 
  -6  11   4       41.08       48.35      2.07 o 
  -5  11   4       44.04       48.80      2.02 o 
  -4  11   4        6.86        6.84      0.98 o 
  -3  11   4       91.06       88.68      3.36 o 
  -2  11   4       73.27       82.13      5.22 o 
  -1  11   4      207.45      192.76      5.24 o 
   0  11   4       70.41       58.30      9.49 o 
   1  11   4      202.88      185.90      7.26 o 
   3  11   4      251.67      248.05      8.73 o 
   4  11   4      391.57      393.35     11.93 o 
   5  11   4       36.98       42.00      3.41 o 
   6  11   4       31.24       36.73      3.33 o 
   7  11   4       15.13        9.46      1.50 o 
  -9  12   4       40.68       42.83      3.78 o 
  -8  12   4      425.10      450.55      9.57 o 
  -7  12   4        9.65       13.73      1.77 o 
  -6  12   4       86.63       88.69      2.91 o 
  -5  12   4       17.13       18.53      1.53 o 
  -4  12   4       64.10       64.02      2.36 o 
  -3  12   4      151.72      143.87      3.57 o 
  -2  12   4        9.65        7.44      2.65 o 
  -1  12   4       27.44       24.15      1.90 o 
   0  12   4       61.15       38.01      3.28 o 
   1  12   4       15.48       19.62      2.08 o 
   2  12   4      361.74      352.05      7.94 o 
   3  12   4       13.14       12.42      2.28 o 
   4  12   4      106.20      121.05      6.14 o 
   5  12   4        0.98       -0.68      0.88 o 
   6  12   4        6.17        8.23      1.73 o 
  -8  13   4        8.39        6.54      2.01 o 
  -7  13   4       33.43       31.66      2.81 o 
  -6  13   4        0.19        1.18      1.21 o 
  -5  13   4        0.29       -0.12      0.58 o 
  -4  13   4        0.51       -0.13      0.81 o 
  -3  13   4      143.86      149.46      4.42 o 
  -2  13   4       42.99       40.35      4.29 o 
  -1  13   4       39.25       40.09      1.98 o 
   0  13   4        6.61        7.68      2.83 o 
   1  13   4        0.65        0.93      0.82 o 
   2  13   4       13.11       15.17      1.85 o 
   3  13   4        4.47        6.71      1.70 o 
   4  13   4       12.04       10.98      2.26 o 
   5  13   4       20.00       13.74      2.39 o 
  -7  14   4        1.17       -0.04      1.24 o 
  -6  14   4       12.73        8.68      2.10 o 
  -4  14   4       69.38       67.02      4.12 o 
  -3  14   4      127.67      122.53      3.47 o 
  -2  14   4        5.06        4.63      0.83 o 
  -1  14   4      183.89      180.23      5.03 o 
   0  14   4       60.58       68.20      2.70 o 
   1  14   4       88.91       86.21      3.77 o 
   2  14   4      173.01      165.95      5.39 o 
   3  14   4        2.94        3.88      1.50 o 
   4  14   4        1.99        5.27      1.44 o 
  -5  15   4       48.33       45.30      3.77 o 
  -4  15   4        6.27        5.93      1.74 o 
  -3  15   4       11.86       12.55      2.53 o 
  -2  15   4       63.25       64.68      2.65 o 
  -1  15   4        8.77        9.05      1.23 o 
   0  15   4       20.30       19.87      1.77 o 
   1  15   4       65.49       67.98      5.05 o 
   2  15   4        3.83        4.40      1.85 o 
 -13   1   5      138.46      142.38      3.96 o 
 -12   1   5       30.74       32.18      1.64 o 
 -11   1   5      155.46      166.27      3.95 o 
 -10   1   5      276.83      262.05      3.12 o 
  -9   1   5       18.52       15.77      0.66 o 
  -8   1   5     1225.86     1148.22      7.33 o 
  -7   1   5      132.13      144.05      1.27 o 
  -6   1   5      228.44      222.29      1.82 o 
  -5   1   5      468.41      460.49      2.89 o 
  -4   1   5        0.18        2.24      0.25 o 
  -3   1   5      530.12      567.65      4.35 o 
  -2   1   5     3245.24     3505.09     18.36 o 
  -1   1   5       31.27       63.04      0.87 o 
   0   1   5      110.22      144.75      1.37 o 
   1   1   5      223.25      190.58      1.88 o 
   2   1   5     3248.91     3468.52     20.46 o 
   3   1   5       88.99       89.22      1.11 o 
   4   1   5        1.80        3.09      0.39 o 
   5   1   5       42.21       41.94      0.84 o 
   6   1   5        2.57        1.89      0.32 o 
   7   1   5        0.11        0.08      0.23 o 
   8   1   5        3.83        2.14      0.36 o 
   9   1   5       11.60       13.40      0.82 o 
  10   1   5       62.59       57.95      1.77 o 
  11   1   5       56.33       50.77      2.81 o 
 -13   2   5        9.23       12.08      1.43 o 
 -12   2   5        0.73        1.89      0.79 o 
 -11   2   5       65.17       59.18      1.56 o 
 -10   2   5       71.55       63.73      1.44 o 
  -9   2   5      346.80      342.61      3.76 o 
  -8   2   5      253.81      234.63      2.74 o 
  -7   2   5      430.93      405.30      3.64 o 
  -6   2   5      559.30      498.94      3.39 o 
  -5   2   5       37.35       34.12      0.59 o 
  -4   2   5     1834.92     1797.21     10.09 o 
  -3   2   5       89.00       94.15      1.20 o 
  -2   2   5      594.70      722.41      4.83 o 
  -1   2   5      884.15      908.09      5.82 o 
   0   2   5       89.23       95.37      1.01 o 
   1   2   5      120.48      110.25      1.28 o 
   2   2   5      335.66      309.29      2.56 o 
   3   2   5       45.62       52.80      0.82 o 
   4   2   5     1877.28     1924.40     11.93 o 
   5   2   5       13.56       12.73      0.60 o 
   6   2   5       33.48       40.30      0.86 o 
   7   2   5        1.90        2.77      0.43 o 
   8   2   5      151.11      145.91      2.17 o 
   9   2   5       46.47       51.02      1.34 o 
  10   2   5       32.84       35.29      1.40 o 
  11   2   5       25.38       27.66      2.26 o 
 -13   3   5        8.09        9.38      1.55 o 
 -12   3   5        0.72        0.18      0.46 o 
 -11   3   5        3.65        3.24      0.57 o 
 -10   3   5       49.87       48.90      1.25 o 
  -9   3   5        2.87        2.87      0.39 o 
  -8   3   5       54.42       55.76      1.18 o 
  -7   3   5        4.15        6.06      0.46 o 
  -6   3   5      356.70      343.07      3.48 o 
  -5   3   5        0.57       -0.06      0.19 o 
  -4   3   5       68.89       57.66      0.70 o 
  -3   3   5      756.39      771.31      5.27 o 
  -2   3   5      228.70      288.63      2.41 o 
  -1   3   5       33.66       47.78      0.77 o 
   0   3   5      326.60      343.91      2.55 o 
   1   3   5      577.78      595.75      4.31 o 
   2   3   5       36.72       36.99      0.70 o 
   3   3   5       84.85       87.71      1.05 o 
   4   3   5        1.15       10.31      0.50 o 
   5   3   5        2.44        2.87      0.43 o 
   6   3   5      103.37       95.96      1.54 o 
   7   3   5       35.57       36.51      1.02 o 
   8   3   5       13.05       12.72      0.86 o 
   9   3   5        0.78        2.20      0.46 o 
  10   3   5       52.28       50.34      1.62 o 
  11   3   5        1.03        2.18      0.84 o 
 -13   4   5        3.75        4.20      1.23 o 
 -12   4   5       52.75       51.34      1.78 o 
 -11   4   5       79.30       81.93      1.85 o 
 -10   4   5      131.01      126.56      2.08 o 
  -9   4   5      375.82      378.17      3.94 o 
  -8   4   5      149.49      139.64      2.21 o 
  -7   4   5      177.61      174.53      2.30 o 
  -6   4   5      864.34      806.51      6.13 o 
  -5   4   5      520.45      513.52      4.13 o 
  -4   4   5     1665.60     1724.23     16.77 o 
  -3   4   5      719.06      746.37      6.07 o 
  -2   4   5      647.13      663.04     10.87 o 
  -1   4   5      267.66      236.94      2.98 o 
   0   4   5       29.25       28.76      0.65 o 
   1   4   5       48.22       39.40      0.75 o 
   2   4   5       18.92       24.14      0.58 o 
   3   4   5       96.65       99.82      1.39 o 
   4   4   5      746.41      743.70      5.68 o 
   5   4   5       63.20       61.84      1.37 o 
   6   4   5        3.01        1.39      0.36 o 
   7   4   5        1.65        0.93      0.34 o 
   8   4   5       99.90       98.51      1.94 o 
   9   4   5       67.40       70.19      1.72 o 
  10   4   5        7.55        5.20      0.78 o 
 -12   5   5        1.14        0.79      0.59 o 
 -11   5   5      222.90      220.68      3.04 o 
 -10   5   5       54.78       49.68      1.32 o 
  -9   5   5       10.12       11.64      0.86 o 
  -8   5   5      359.72      340.53      3.74 o 
  -7   5   5        0.16        0.37      0.31 o 
  -6   5   5       21.90       23.53      1.04 o 
  -5   5   5     1550.38     1453.58     12.25 o 
  -4   5   5      238.14      218.13      3.74 o 
  -3   5   5      313.36      300.65      4.07 o 
  -2   5   5     1029.51     1038.06     15.09 o 
  -1   5   5       40.24       35.24      0.90 o 
   0   5   5      115.74      123.07      1.70 o 
   1   5   5        0.01        0.23      0.23 o 
   2   5   5      371.15      378.46      3.74 o 
   3   5   5       70.27       67.98      1.28 o 
   4   5   5       93.11       93.17      1.53 o 
   5   5   5       63.73       68.11      1.36 o 
   6   5   5       40.41       42.79      1.14 o 
   7   5   5       32.02       29.29      1.03 o 
   8   5   5        2.40        4.91      0.64 o 
   9   5   5       19.59       21.46      1.43 o 
  10   5   5       65.23       65.74      2.38 o 
 -12   6   5        5.40        4.48      0.95 o 
 -11   6   5        0.03       -0.29      0.45 o 
 -10   6   5        1.84        1.56      0.49 o 
  -9   6   5        8.62        9.19      0.76 o 
  -8   6   5        2.96        3.87      0.63 o 
  -7   6   5       25.50       23.24      1.00 o 
  -6   6   5        1.30        1.19      0.50 o 
  -5   6   5       23.79       26.40      1.11 o 
  -4   6   5      400.23      420.98     10.52 o 
  -3   6   5      125.67      106.02      2.45 o 
  -2   6   5       41.59       48.55      2.94 o 
  -1   6   5      140.69      150.98      3.73 o 
   0   6   5       23.10       25.87      0.88 o 
   1   6   5       66.18       72.91      1.37 o 
   2   6   5       80.41       84.51      1.59 o 
   3   6   5        1.22        2.42      0.46 o 
   4   6   5      215.30      198.56      3.26 o 
   5   6   5       47.15       42.61      1.09 o 
   6   6   5       25.58       24.87      0.93 o 
   7   6   5        0.48        1.50      0.40 o 
   8   6   5       26.59       20.35      1.11 o 
   9   6   5       38.72       40.59      1.64 o 
  10   6   5        0.00        0.43      0.64 o 
 -12   7   5        1.09        2.42      0.74 o 
 -11   7   5      156.04      168.86      3.24 o 
 -10   7   5      217.69      222.17      3.82 o 
  -9   7   5        0.26        0.71      0.49 o 
  -8   7   5      115.34      118.60      3.11 o 
  -7   7   5       47.34       42.17      1.78 o 
  -6   7   5      240.62      248.51      4.33 o 
  -5   7   5       85.37       93.69      2.11 o 
  -4   7   5      247.68      215.72      3.92 o 
  -3   7   5      756.50      768.43     18.36 o 
  -2   7   5     1457.38     1435.37     19.80 o 
  -1   7   5        2.04        0.50      0.52 o 
   0   7   5      146.89      131.39      3.64 o 
   1   7   5      103.27      104.78      2.04 o 
   2   7   5     1482.07     1427.63     13.85 o 
   3   7   5      135.25      130.92      3.31 o 
   4   7   5       41.33       46.03      1.46 o 
   5   7   5       28.39       24.99      1.16 o 
   6   7   5       46.26       45.79      1.32 o 
   7   7   5       46.30       47.21      1.32 o 
   8   7   5       10.26       11.41      0.84 o 
   9   7   5        1.80        0.16      0.54 o 
  10   7   5       69.31       68.16      3.72 o 
 -11   8   5       23.05       20.84      1.33 o 
 -10   8   5      104.33      103.57      4.08 o 
  -9   8   5      124.90      115.35      3.29 o 
  -8   8   5        7.61        6.32      0.98 o 
  -7   8   5       45.12       42.41      1.84 o 
  -6   8   5      272.66      244.92      4.60 o 
  -5   8   5        6.18        2.95      1.44 o 
  -4   8   5     1279.82     1225.25     14.39 o 
  -3   8   5      111.28      116.46      5.54 o 
  -2   8   5       18.14       17.88      1.62 o 
  -1   8   5      138.20      140.50      3.95 o 
   0   8   5      368.56      368.90      7.25 o 
   1   8   5      102.47       99.66      3.31 o 
   2   8   5       34.94       38.36      1.31 o 
   3   8   5      173.81      166.53      4.06 o 
   4   8   5       76.91       82.40      2.76 o 
   5   8   5        0.06        0.16      0.42 o 
   6   8   5        0.10       -0.07      0.39 o 
   7   8   5       17.00       16.67      0.98 o 
   8   8   5        5.60        6.05      0.71 o 
   9   8   5       10.66       10.68      1.03 o 
 -11   9   5       17.68       17.55      2.95 o 
 -10   9   5       84.92       92.39      3.92 o 
  -9   9   5        0.42        0.15      0.84 o 
  -8   9   5       13.01       13.26      1.33 o 
  -7   9   5       25.42       24.44      1.69 o 
  -6   9   5       56.70       61.02      2.75 o 
  -5   9   5        9.91       10.57      2.07 o 
  -4   9   5       62.19       71.88      2.93 o 
  -3   9   5      369.87      351.38      7.15 o 
  -2   9   5        0.58        1.38      0.74 o 
  -1   9   5       93.30       92.20      3.27 o 
   0   9   5       98.23       79.44     11.93 o 
   1   9   5      173.65      171.19      6.66 o 
   2   9   5       30.50       14.76      2.14 o 
   3   9   5       22.93       20.98      1.64 o 
   4   9   5       28.48       26.98      1.43 o 
   5   9   5       14.13       11.43      1.86 o 
   6   9   5        0.00        1.43      0.60 o 
   7   9   5        0.01        1.12      0.66 o 
   8   9   5        4.96        7.32      1.01 o 
   9   9   5        6.20        4.10      1.20 o 
 -10  10   5       17.07       16.41      2.78 o 
  -9  10   5      162.51      158.95      5.30 o 
  -8  10   5      149.91      142.64      3.76 o 
  -7  10   5      102.55      114.18      3.25 o 
  -6  10   5       43.62       41.74      1.91 o 
  -5  10   5      410.51      403.58      7.21 o 
  -4  10   5      464.04      488.84      9.24 o 
  -3  10   5      117.99      113.56      3.79 o 
  -2  10   5       17.97       14.62      2.60 o 
  -1  10   5      224.18      207.22      7.66 o 
   0  10   5        4.48        4.50      0.95 o 
   1  10   5      188.71      187.35      5.13 o 
   2  10   5      347.36      341.75      7.46 o 
   3  10   5      151.09      136.07      6.14 o 
   4  10   5      344.75      342.02      9.54 o 
   5  10   5       17.48       17.31      1.70 o 
   6  10   5      105.77      101.88      2.96 o 
   7  10   5        8.49        6.94      1.16 o 
   8  10   5       32.79       32.69      2.35 o 
  -9  11   5        0.68        1.60      1.16 o 
  -8  11   5       91.78       96.77      3.95 o 
  -7  11   5       20.76       21.04      1.68 o 
  -6  11   5       27.45       31.04      1.80 o 
  -5  11   5      254.32      245.68      4.95 o 
  -4  11   5       22.17       20.31      1.56 o 
  -3  11   5       75.30       76.91      5.74 o 
  -2  11   5       37.33       39.44      1.86 o 
  -1  11   5       40.83       42.67      2.86 o 
   0  11   5       11.05        9.56      2.85 o 
   1  11   5       34.73       33.56      2.28 o 
   2  11   5       52.50       56.05      2.79 o 
   3  11   5        2.71        1.47      1.00 o 
   4  11   5       20.08       18.87      2.69 o 
   5  11   5       38.78       45.07      3.22 o 
   6  11   5        2.00        3.51      1.24 o 
   7  11   5       14.55       14.95      2.27 o 
  -9  12   5       25.36       30.34      3.66 o 
  -8  12   5       18.62       19.35      2.13 o 
  -7  12   5       66.14       73.68      6.10 o 
  -6  12   5        6.09        7.48      1.38 o 
  -5  12   5      206.91      206.06      4.60 o 
  -4  12   5      228.55      227.18      5.40 o 
  -3  12   5       32.19       37.51      2.34 o 
  -2  12   5       59.90       59.73      2.38 o 
  -1  12   5        1.62        2.01      0.66 o 
   0  12   5       12.47       16.42      1.87 o 
   1  12   5       10.05       11.37      1.59 o 
   2  12   5        3.53        4.20      1.16 o 
   4  12   5      111.38      111.38      5.85 o 
   5  12   5        5.46       12.01      2.09 o 
   6  12   5       92.35       83.31      5.10 o 
  -7  13   5        0.03        0.34      1.34 o 
  -6  13   5      206.40      212.83      6.38 o 
  -5  13   5       38.58       42.07      2.56 o 
  -4  13   5        0.28       -0.59      0.67 o 
  -3  13   5      225.02      231.06      4.35 o 
  -2  13   5       73.69       68.47      2.65 o 
  -1  13   5        6.87        5.70      1.45 o 
   0  13   5      144.33      149.40      4.99 o 
   1  13   5        0.67        0.28      1.06 o 
   2  13   5      182.68      128.58      6.63 o 
   3  13   5       72.36       73.06      4.79 o 
   4  13   5       79.02       81.94      5.07 o 
  -6  14   5       48.67       54.03      4.19 o 
  -5  14   5        6.62        7.14      1.39 o 
  -4  14   5        3.11        3.65      1.18 o 
  -3  14   5       11.24       16.31      2.02 o 
  -2  14   5        8.94        8.98      1.23 o 
  -1  14   5       70.93       74.69      3.21 o 
   0  14   5       27.98       30.41      2.37 o 
   1  14   5       27.60       25.75      3.31 o 
   2  14   5        7.76        7.83      3.50 o 
   3  14   5        0.54        2.76      1.24 o 
  -4  15   5       38.75       49.08      3.99 o 
  -3  15   5      148.87      140.16      6.68 o 
  -2  15   5       73.61       77.79      5.01 o 
  -1  15   5        1.32       -0.11      0.39 o 
   0  15   5       22.57       24.67      2.39 o 
 -13   0   6       25.91       23.49      3.22 o 
 -12   0   6       17.82       22.91      3.08 o 
 -11   0   6      216.43      216.56      7.86 o 
 -10   0   6      792.03      755.26     32.80 o 
  -9   0   6      264.14      253.75      4.15 o 
  -8   0   6      390.65      353.20      3.49 o 
  -7   0   6      562.81      603.47      5.96 o 
  -6   0   6      339.62      313.68      3.02 o 
  -5   0   6      762.99      766.21      6.76 o 
  -4   0   6      318.61      380.72      4.23 o 
  -3   0   6     1512.55     1463.73     13.18 o 
  -2   0   6      733.44      762.88      7.13 o 
  -1   0   6      232.03      227.69      3.08 o 
   0   0   6      467.17      448.67      5.21 o 
   1   0   6      953.22      970.92     10.23 o 
   2   0   6        3.88        9.73      1.17 o 
   3   0   6      402.46      396.47      4.44 o 
   4   0   6      238.41      215.30      3.00 o 
   5   0   6        1.18        1.77      0.40 o 
   6   0   6        2.99        3.04      0.75 o 
   7   0   6       94.97       99.33      2.18 o 
   8   0   6      136.87      140.65      2.76 o 
   9   0   6       88.27       85.73      2.41 o 
  10   0   6        5.79        4.20      1.17 o 
 -13   1   6       21.25       25.87      6.62 o 
 -12   1   6        8.71       11.43      1.60 o 
 -11   1   6       42.19       45.68      2.01 o 
 -10   1   6        2.13        1.85      0.51 o 
  -9   1   6       50.74       49.86      1.42 o 
  -8   1   6      404.01      374.16      3.01 o 
  -7   1   6       34.00       32.94      0.65 o 
  -6   1   6      187.13      164.27      1.46 o 
  -5   1   6       37.46       33.95      0.58 o 
  -4   1   6      336.54      315.69      2.36 o 
  -3   1   6       37.05       35.12      0.61 o 
  -2   1   6      143.63      185.48      1.53 o 
  -1   1   6      374.78      360.96      2.55 o 
   0   1   6      362.06      381.42      3.08 o 
   1   1   6        0.52        8.11      0.71 o 
   2   1   6     1251.09     1270.57      9.33 o 
   3   1   6       29.92       34.39      1.10 o 
   4   1   6      159.71      157.24      1.73 o 
   5   1   6        5.01        6.73      0.44 o 
   6   1   6       42.50       45.73      0.97 o 
   7   1   6       41.22       43.63      1.10 o 
   8   1   6       18.97       24.41      1.01 o 
   9   1   6        4.76        6.04      0.71 o 
  10   1   6        9.37       10.04      0.96 o 
 -13   2   6        5.56        3.75      1.27 o 
 -12   2   6       19.13       19.89      1.66 o 
 -11   2   6      107.58      106.73      2.34 o 
 -10   2   6      194.50      194.64      2.57 o 
  -9   2   6       33.47       27.85      0.88 o 
  -8   2   6       17.96       16.65      0.71 o 
  -7   2   6      114.00      109.53      1.73 o 
  -6   2   6      103.48       85.17      1.23 o 
  -5   2   6        2.02        1.89      0.28 o 
  -4   2   6      500.31      507.94      3.88 o 
  -3   2   6       17.70       11.61      0.45 o 
  -2   2   6     1011.92     1017.57      6.82 o 
  -1   2   6      207.43      236.49      1.99 o 
   0   2   6      552.07      557.70      3.94 o 
   1   2   6      246.98      263.42      2.49 o 
   2   2   6      124.08      139.39      1.68 o 
   3   2   6      584.54      583.93      4.23 o 
   4   2   6       48.87       56.26      1.06 o 
   5   2   6       75.16       70.68      1.13 o 
   6   2   6        0.56        2.27      0.33 o 
   7   2   6       21.49       22.31      0.91 o 
   8   2   6       97.23       91.36      1.74 o 
   9   2   6       38.77       41.98      1.45 o 
  10   2   6        5.97        5.61      0.84 o 
 -13   3   6        3.37        3.41      0.94 o 
 -12   3   6       57.59       56.55      2.31 o 
 -11   3   6       39.92       39.43      1.18 o 
 -10   3   6        3.03        3.11      0.49 o 
  -9   3   6      638.02      611.59      5.26 o 
  -8   3   6      309.85      306.21      3.46 o 
  -7   3   6       69.60       58.07      1.34 o 
  -6   3   6      912.70      898.01      7.32 o 
  -5   3   6       32.95       37.17      0.80 o 
  -4   3   6     2775.97     2656.45     17.47 o 
  -3   3   6      671.31      698.04      5.98 o 
  -2   3   6        2.97        1.66      0.24 o 
  -1   3   6     1275.32     1229.93      7.78 o 
   0   3   6       38.94       34.56      0.68 o 
   1   3   6      146.45      149.35      1.64 o 
   2   3   6      745.27      715.98      5.62 o 
   3   3   6      552.25      555.39      4.28 o 
   4   3   6       24.95       26.51      0.74 o 
   5   3   6      223.92      219.57      2.48 o 
   6   3   6      417.06      414.35      3.96 o 
   7   3   6       52.41       55.92      1.42 o 
   8   3   6        1.02        1.15      0.43 o 
   9   3   6      165.52      162.48      3.28 o 
  10   3   6        0.02        0.91      0.57 o 
 -12   4   6       20.50       19.95      1.42 o 
 -11   4   6        7.22        5.43      0.61 o 
 -10   4   6       92.78       89.26      1.97 o 
  -9   4   6       20.52       18.67      1.01 o 
  -8   4   6       78.39       70.65      1.48 o 
  -7   4   6      293.31      264.40      3.06 o 
  -6   4   6      293.93      292.67      3.16 o 
  -5   4   6       14.86       18.19      0.73 o 
  -4   4   6       27.94       31.70      0.85 o 
  -3   4   6      199.43      189.84      2.48 o 
  -2   4   6       22.32       20.58      1.13 o 
  -1   4   6       99.13       98.29      1.52 o 
   0   4   6      150.41      143.15      1.87 o 
   1   4   6      364.79      373.07      3.78 o 
   2   4   6      116.55      113.10      1.69 o 
   3   4   6       79.27       82.27      1.49 o 
   4   4   6       58.41       55.89      1.29 o 
   5   4   6        6.03        8.60      0.61 o 
   6   4   6        2.52        6.91      0.82 o 
   7   4   6        0.00        1.68      0.44 o 
   8   4   6        0.01        0.13      0.40 o 
   9   4   6        0.11        3.52      0.72 o 
  10   4   6        1.91        0.71      1.25 o 
 -12   5   6        8.26        7.78      1.04 o 
 -11   5   6       29.13       29.36      1.23 o 
 -10   5   6       12.92        9.56      0.72 o 
  -9   5   6      337.81      342.92      4.21 o 
  -8   5   6       87.98       83.14      1.73 o 
  -7   5   6        8.71        5.61      0.57 o 
  -6   5   6      195.09      212.45      2.88 o 
  -5   5   6       28.53       25.04      1.79 o 
  -4   5   6      470.65      450.95      6.46 o 
  -3   5   6      468.38      467.22     11.13 o 
  -2   5   6        0.05        2.00      0.91 o 
  -1   5   6      129.38      131.34      2.32 o 
   0   5   6       61.84       74.19      1.56 o 
   1   5   6      277.43      279.76      3.37 o 
   2   5   6      124.35      119.94      1.99 o 
   3   5   6       48.62       44.48      1.40 o 
   4   5   6        0.05        0.77      0.33 o 
   5   5   6        5.25        5.93      0.52 o 
   6   5   6       17.20       19.81      0.92 o 
   7   5   6       52.08       51.60      1.38 o 
   8   5   6        6.99        9.80      0.80 o 
   9   5   6       27.68       24.69      1.44 o 
  10   5   6       11.31        9.44      1.16 o 
 -12   6   6       40.56       40.99      1.63 o 
 -11   6   6      146.48      138.63      2.86 o 
 -10   6   6      182.68      176.88      3.47 o 
  -9   6   6       22.73       20.03      1.18 o 
  -8   6   6       28.84       30.34      1.22 o 
  -7   6   6      245.19      240.02      4.50 o 
  -6   6   6        3.22        5.98      0.71 o 
  -5   6   6       42.33       46.06      1.74 o 
  -4   6   6     1675.14     1684.69     18.87 o 
  -3   6   6      443.34      419.27      7.55 o 
  -2   6   6     1247.34     1176.31     24.01 o 
  -1   6   6       99.09       95.88      3.04 o 
   0   6   6     1469.15     1458.01     16.32 o 
   1   6   6      471.61      457.12      5.37 o 
   2   6   6       10.34       11.35      1.66 o 
   3   6   6      265.42      268.72      3.54 o 
   4   6   6        1.95        1.43      0.39 o 
   5   6   6        4.05        3.46      0.54 o 
   6   6   6       77.56       77.91      1.64 o 
   7   6   6       28.02       28.14      1.11 o 
   8   6   6      154.58      144.43      2.55 o 
   9   6   6        8.54        9.84      1.71 o 
 -11   7   6       57.74       60.32      1.92 o 
 -10   7   6        2.83        2.31      0.75 o 
  -9   7   6       78.72       74.83      2.04 o 
  -8   7   6       49.37       49.54      2.04 o 
  -7   7   6       11.64       11.82      1.16 o 
  -6   7   6      111.73       95.00      2.67 o 
  -5   7   6       18.42       15.11      1.09 o 
  -4   7   6        6.19        7.21      1.18 o 
  -3   7   6       16.10       12.98      1.40 o 
  -2   7   6       19.99       12.01      1.36 o 
  -1   7   6      743.55      722.69     11.72 o 
   0   7   6       37.86       37.26      2.25 o 
   1   7   6       10.28        9.51      0.98 o 
   2   7   6        2.07        2.39      0.55 o 
   3   7   6       35.37       33.19      1.45 o 
   4   7   6       85.76       81.40      2.36 o 
   5   7   6        8.78        9.99      0.85 o 
   6   7   6        0.04        0.59      0.39 o 
   7   7   6       23.75       28.09      1.28 o 
   8   7   6       23.74       20.85      1.43 o 
   9   7   6        5.32        5.14      1.70 o 
 -11   8   6       21.07       24.14      2.29 o 
 -10   8   6      141.11      148.87      7.20 o 
  -9   8   6       54.71       55.13      2.31 o 
  -8   8   6      165.52      173.49      4.03 o 
  -7   8   6       32.51       34.67      1.75 o 
  -6   8   6       18.93       16.46      1.36 o 
  -5   8   6      194.60      203.17      5.17 o 
  -4   8   6       19.58       17.26      1.70 o 
  -3   8   6       11.46       10.35      1.37 o 
  -2   8   6      309.89      265.68      4.85 o 
  -1   8   6       12.15       17.75      1.67 o 
   0   8   6       76.79       79.01      3.00 o 
   1   8   6      365.87      344.21      7.16 o 
   2   8   6      320.95      315.37      5.42 o 
   3   8   6       91.89       89.23      3.16 o 
   4   8   6        3.52        2.83      0.66 o 
   5   8   6       30.87       32.95      1.60 o 
   6   8   6        0.03        0.81      0.42 o 
   7   8   6        2.92        2.77      0.57 o 
 -10   9   6        1.71        1.22      1.03 o 
  -9   9   6       85.64       81.54      5.10 o 
  -8   9   6       65.84       60.74      2.42 o 
  -7   9   6       64.19       59.10      2.33 o 
  -6   9   6      482.28      474.91      7.41 o 
  -5   9   6       49.25       43.72      1.90 o 
  -4   9   6      300.55      279.57      6.97 o 
  -3   9   6       89.53       95.98      4.75 o 
  -2   9   6       37.28       39.03      1.80 o 
  -1   9   6      561.16      553.04     10.12 o 
   0   9   6       88.40       79.35      3.16 o 
   1   9   6       31.91       36.93      2.75 o 
   2   9   6      156.76      156.14      3.64 o 
   3   9   6       43.55       40.27      2.19 o 
   4   9   6      111.28      107.87      3.67 o 
   5   9   6       20.12       19.58      4.14 o 
   6   9   6       25.59       21.78      1.91 o 
   7   9   6       59.08       53.69      2.39 o 
   8   9   6        1.62       -0.09      0.80 o 
 -10  10   6        0.76       -1.02      1.02 o 
  -9  10   6        1.42        1.70      1.09 o 
  -8  10   6        0.12        0.15      0.84 o 
  -7  10   6       13.65       11.86      1.31 o 
  -6  10   6       10.90       12.12      1.29 o 
  -5  10   6        4.17        3.94      1.24 o 
  -4  10   6       53.50       49.29      2.57 o 
  -3  10   6       64.79       67.82      3.02 o 
  -2  10   6       67.57       64.98      2.38 o 
  -1  10   6       19.15       18.57      1.91 o 
   0  10   6       64.90       66.85      3.01 o 
   1  10   6       38.60       39.39      2.37 o 
   2  10   6       17.37       16.13      1.77 o 
   3  10   6        8.35        9.51      1.85 o 
   4  10   6        7.44        9.54      1.85 o 
   5  10   6        8.95        8.44      1.30 o 
   6  10   6        4.48        4.65      1.02 o 
   7  10   6        0.95        6.32      1.60 o 
  -9  11   6       32.80       34.92      3.42 o 
  -8  11   6       22.64       25.67      2.93 o 
  -7  11   6        0.33        0.12      0.83 o 
  -6  11   6      396.51      422.92      7.19 o 
  -5  11   6       33.93       36.27      1.89 o 
  -4  11   6      125.64      129.07      4.37 o 
  -3  11   6       14.92       13.38      1.71 o 
  -2  11   6        8.70        9.44      1.17 o 
  -1  11   6       35.48       38.24      2.35 o 
   0  11   6       48.91       39.61      8.99 o 
   2  11   6       89.30       69.28     10.66 o 
   3  11   6       45.05       49.74      3.80 o 
   4  11   6      219.34      213.43      8.55 o 
   5  11   6       56.26       60.87      2.95 o 
   6  11   6      123.13      105.59      5.90 o 
  -8  12   6      125.51      142.69      6.78 o 
  -7  12   6      200.70      202.01      6.74 o 
  -6  12   6       98.17      103.95      6.64 o 
  -5  12   6      123.18      122.25      4.40 o 
  -4  12   6       24.47       28.94      1.86 o 
  -3  12   6       46.70       52.86      2.83 o 
  -2  12   6       79.87       70.94      3.25 o 
  -1  12   6        8.51        5.74      1.71 o 
   0  12   6       35.59       34.12      2.82 o 
   1  12   6      201.49      203.42      5.93 o 
   2  12   6        2.69        5.44      1.20 o 
   3  12   6      102.05      100.18      5.69 o 
   4  12   6        9.96        8.78      1.96 o 
   5  12   6       13.39       22.83      3.02 o 
  -7  13   6        1.18        0.40      1.35 o 
  -6  13   6        0.30        0.77      1.20 o 
  -5  13   6        0.83        0.73      0.67 o 
  -4  13   6        7.82        8.06      1.39 o 
  -3  13   6        1.32        1.81      1.01 o 
  -2  13   6       19.09       20.99      1.76 o 
  -1  13   6       14.76       16.23      1.88 o 
   0  13   6       45.47       44.87      2.83 o 
   1  13   6        0.03        1.72      0.79 o 
   2  13   6        4.48        4.05      0.99 o 
   3  13   6        0.43        3.42      1.06 o 
  -5  14   6       43.63       50.61      4.12 o 
  -4  14   6      109.46      110.91      3.59 o 
  -3  14   6        0.48        2.04      0.74 o 
  -2  14   6       50.85       49.69      2.39 o 
  -1  14   6        8.74        8.78      1.15 o 
   0  14   6      120.56      120.45      3.76 o 
   1  14   6       39.04       39.05      2.59 o 
  -3  15   6       61.85       59.08      4.51 o 
  -2  15   6        0.54       -0.85      1.14 o 
  -1  15   6       63.59       69.55      4.98 o 
   0  15   6        9.27        8.02      2.34 o 
 -12   1   7      273.84      286.79      6.97 o 
 -11   1   7       16.14       15.11      1.71 o 
 -10   1   7       63.42       67.65      2.10 o 
  -9   1   7      172.52      161.50      2.57 o 
  -8   1   7       34.15       30.01      0.81 o 
  -7   1   7      123.68      117.60      1.48 o 
  -6   1   7      184.34      157.56      1.67 o 
  -5   1   7     2034.09     1998.73     13.65 o 
  -4   1   7     1058.69     1057.29      7.00 o 
  -3   1   7      723.18      774.73      5.82 o 
  -2   1   7      376.80      384.72      3.10 o 
  -1   1   7        0.23        0.92      0.20 o 
   0   1   7      234.72      231.68      2.56 o 
   1   1   7     1009.18     1016.75      7.68 o 
   2   1   7      117.31      111.18      1.54 o 
   3   1   7      510.32      529.11      4.66 o 
   4   1   7       19.04       18.73      0.62 o 
   5   1   7        1.38        5.61      0.43 o 
   6   1   7      106.12      111.81      1.95 o 
   7   1   7       64.13       68.10      1.30 o 
   8   1   7        0.50        0.29      0.36 o 
   9   1   7       16.42       17.47      1.23 o 
  10   1   7        4.73        4.95      1.71 o 
 -12   2   7        2.65        4.18      1.13 o 
 -11   2   7       18.50       17.80      1.85 o 
 -10   2   7      264.26      264.95      3.72 o 
  -9   2   7       44.08       43.98      1.18 o 
  -8   2   7       13.62       14.57      0.70 o 
  -7   2   7       16.43       17.52      0.68 o 
  -6   2   7     1311.40     1239.49      8.81 o 
  -5   2   7      710.30      713.37      5.57 o 
  -4   2   7      511.48      474.52      3.96 o 
  -3   2   7     1520.05     1498.13     10.95 o 
  -2   2   7        0.64        0.30      0.18 o 
  -1   2   7       53.58       65.50      0.96 o 
   0   2   7      817.03      841.68      7.65 o 
   1   2   7      336.87      347.83      3.52 o 
   2   2   7      185.90      174.55      2.03 o 
   3   2   7      964.27      928.03      7.33 o 
   4   2   7      232.00      238.91      2.48 o 
   5   2   7      419.08      398.84      3.69 o 
   6   2   7       11.85       11.99      0.77 o 
   7   2   7      159.88      166.04      2.59 o 
   8   2   7        5.42        6.79      0.71 o 
   9   2   7        3.95        2.88      0.69 o 
  10   2   7        0.15        0.59      1.06 o 
 -12   3   7        2.84        3.56      1.16 o 
 -11   3   7        1.30        1.49      0.50 o 
 -10   3   7       33.70       30.93      1.04 o 
  -9   3   7        0.35        0.36      0.33 o 
  -8   3   7       59.39       60.01      1.37 o 
  -7   3   7       51.38       53.92      1.24 o 
  -6   3   7        8.03        9.56      0.62 o 
  -5   3   7      132.15      128.62      1.71 o 
  -4   3   7      439.80      452.67      4.45 o 
  -3   3   7      142.12      144.40      2.08 o 
  -2   3   7       33.87       32.01      0.72 o 
  -1   3   7       37.96       44.75      0.85 o 
   0   3   7      428.27      437.94      3.95 o 
   1   3   7      148.95      156.47      1.98 o 
   2   3   7        4.90       11.29      0.92 o 
   3   3   7        5.58        8.87      0.61 o 
   4   3   7        0.38        2.77      0.93 o 
   5   3   7       28.01       28.81      0.98 o 
   6   3   7        1.77        1.76      0.42 o 
   7   3   7        1.56        2.63      0.50 o 
   8   3   7        5.96        6.51      0.85 o 
   9   3   7        0.11       -0.10      0.64 o 
 -12   4   7       41.31       39.25      2.05 o 
 -11   4   7      223.10      210.54      3.18 o 
 -10   4   7      296.18      290.16      4.24 o 
  -9   4   7        3.27        5.20      0.70 o 
  -8   4   7        0.76        0.52      0.47 o 
  -7   4   7      147.50      142.88      2.39 o 
  -6   4   7      879.77      846.08     11.74 o 
  -5   4   7      489.96      471.43      5.52 o 
  -4   4   7      166.61      158.57      2.58 o 
  -3   4   7      820.48      803.93      9.15 o 
  -2   4   7      182.26      186.08      3.13 o 
  -1   4   7      251.42      247.64      2.79 o 
   0   4   7       53.94       48.09      1.06 o 
   1   4   7      223.92      220.83      2.97 o 
   2   4   7      535.05      515.51      5.62 o 
   3   4   7      135.98      133.07      2.33 o 
   4   4   7        0.09        2.53      0.97 o 
   5   4   7      142.19      141.81      2.65 o 
   6   4   7        1.96        3.04      0.51 o 
   7   4   7       65.40       67.76      1.77 o 
   8   4   7       74.93       69.52      3.12 o 
   9   4   7        0.38        0.37      0.58 o 
 -12   5   7      120.96      120.01      2.67 o 
 -11   5   7       12.03        9.40      1.66 o 
 -10   5   7        8.96        7.46      0.74 o 
  -9   5   7        0.44        0.38      0.48 o 
  -8   5   7       26.39       24.09      1.15 o 
  -7   5   7      101.69      101.49      2.16 o 
  -6   5   7        1.82        1.85      0.40 o 
  -5   5   7      262.26      251.45      3.60 o 
  -4   5   7      970.72      927.64      9.36 o 
  -3   5   7       27.96       30.05      1.14 o 
  -2   5   7      692.04      687.44     12.95 o 
  -1   5   7      282.76      284.56      4.10 o 
   0   5   7       93.29       96.32      1.58 o 
   1   5   7      270.42      258.60      3.33 o 
   2   5   7       23.79       27.01      0.97 o 
   3   5   7      298.31      293.06      3.89 o 
   4   5   7      245.17      234.59      3.48 o 
   5   5   7        0.92        1.75      0.47 o 
   6   5   7       62.67       58.53      1.74 o 
   7   5   7       21.84       27.35      1.64 o 
   8   5   7       17.77       18.61      1.42 o 
   9   5   7        8.73       10.67      1.96 o 
 -11   6   7       52.29       47.58      1.69 o 
 -10   6   7       55.70       53.47      1.82 o 
  -9   6   7       66.49       65.88      1.92 o 
  -8   6   7        1.39        2.49      0.56 o 
  -7   6   7        5.13        5.48      0.64 o 
  -6   6   7        4.72        5.54      0.84 o 
  -5   6   7      299.29      290.11      5.09 o 
  -4   6   7       24.14       27.51      1.78 o 
  -3   6   7        4.45        3.38      0.90 o 
  -2   6   7       25.09       24.53      1.57 o 
  -1   6   7        4.84        4.95      1.76 o 
   0   6   7        8.57        9.87      0.99 o 
   1   6   7       37.36       43.22      1.71 o 
   2   6   7        0.04        0.06      0.43 o 
   3   6   7      134.59      131.13      2.36 o 
   4   6   7       46.92       48.74      1.45 o 
   5   6   7       22.24       23.48      1.11 o 
   6   6   7       44.79       44.14      1.54 o 
   7   6   7       25.44       23.19      1.31 o 
   8   6   7        4.78        5.69      1.17 o 
   9   6   7        5.11        3.99      0.99 o 
 -11   7   7       42.24       41.48      1.64 o 
 -10   7   7       77.14       82.71      2.61 o 
  -9   7   7       69.68       69.65      2.72 o 
  -8   7   7        9.65       10.30      1.40 o 
  -7   7   7      109.21      113.58      5.14 o 
  -6   7   7       15.46       14.12      1.25 o 
  -5   7   7      267.73      268.15      6.60 o 
  -4   7   7      367.70      344.58      7.01 o 
  -3   7   7      765.10      711.58     11.64 o 
  -2   7   7      686.66      690.29     10.38 o 
  -1   7   7      154.26      150.60      4.17 o 
   0   7   7      217.10      206.81      5.07 o 
   1   7   7      685.81      664.12     12.90 o 
   2   7   7        0.01        0.62      0.62 o 
   3   7   7      886.95      850.59     13.44 o 
   4   7   7        0.11        1.35      0.40 o 
   5   7   7        5.15        5.73      0.74 o 
   6   7   7       24.23       25.74      1.26 o 
   7   7   7       13.32       11.78      1.15 o 
   8   7   7       18.06       16.29      2.06 o 
 -11   8   7       17.86       16.92      1.92 o 
 -10   8   7        0.16       -1.29      1.86 o 
  -9   8   7       79.26       83.18      3.57 o 
  -8   8   7       14.43       13.16      1.37 o 
  -7   8   7       37.62       36.55      1.82 o 
  -6   8   7       53.74       53.82      2.13 o 
  -5   8   7      144.92      133.69      4.83 o 
  -4   8   7      221.52      204.24      9.54 o 
  -3   8   7      565.96      528.13      9.63 o 
  -2   8   7        3.53        2.93      0.76 o 
  -1   8   7       12.31       15.36      1.66 o 
   0   8   7      217.53      212.60      5.39 o 
   1   8   7      238.41      231.13      5.68 o 
   2   8   7        2.85        2.73      0.82 o 
   3   8   7       53.79       52.42      3.57 o 
   4   8   7       21.28       22.86      2.89 o 
   5   8   7      189.21      183.28      5.02 o 
   6   8   7       16.00       14.18      1.06 o 
   7   8   7        0.01        0.24      1.04 o 
   8   8   7       11.50        8.68      1.57 o 
 -10   9   7       18.82       21.07      2.28 o 
  -9   9   7       64.03       71.97      5.13 o 
  -8   9   7        6.50        5.74      1.28 o 
  -7   9   7       18.33       17.39      1.55 o 
  -6   9   7        6.11        5.37      0.95 o 
  -5   9   7       31.29       33.10      4.11 o 
  -4   9   7       75.00       70.35      3.09 o 
  -3   9   7        6.88        5.17      1.11 o 
  -2   9   7       87.33       84.51      3.40 o 
  -1   9   7       37.17       35.10      2.14 o 
   0   9   7       15.32       20.70      2.01 o 
   1   9   7       19.18       20.45      1.96 o 
   2   9   7       14.03       15.93      1.82 o 
   3   9   7        4.56        3.20      1.64 o 
   4   9   7       23.46       24.78      2.86 o 
   5   9   7        1.43        2.30      1.50 o 
   6   9   7        0.51        1.86      0.88 o 
   7   9   7        3.93        1.90      1.03 o 
  -9  10   7        0.08        0.85      0.92 o 
  -8  10   7      120.31      122.45      4.54 o 
  -7  10   7        9.91        9.61      1.61 o 
  -6  10   7      255.98      248.43      5.13 o 
  -5  10   7      149.40      145.37      3.74 o 
  -4  10   7      134.00      144.12      4.63 o 
  -3  10   7      197.65      197.27      4.47 o 
  -2  10   7       74.86       64.97      2.48 o 
  -1  10   7       26.93       31.23      3.01 o 
   0  10   7      123.11      133.78      4.43 o 
   1  10   7       16.19       19.66      2.06 o 
   2  10   7      298.04      289.21      9.91 o 
   3  10   7      118.69      116.47      4.34 o 
   4  10   7       77.77       75.28      3.27 o 
   5  10   7      125.33      123.00      6.27 o 
   6  10   7        0.71        1.53      0.79 o 
  -9  11   7       23.37       23.44      3.31 o 
  -8  11   7       23.03       23.46      2.40 o 
  -7  11   7       65.34       71.05      3.48 o 
  -6  11   7       29.92       35.41      2.86 o 
  -5  11   7      159.07      162.48      4.44 o 
  -4  11   7       48.91       41.97      3.70 o 
  -3  11   7       27.02       24.54      2.75 o 
  -2  11   7      220.57      220.32      4.90 o 
  -1  11   7        5.63        5.30      1.21 o 
   0  11   7        1.80        0.95      1.06 o 
   1  11   7        4.78        4.55      1.46 o 
   2  11   7        0.55        0.36      0.99 o 
   3  11   7       76.11       80.13      5.05 o 
   4  11   7       75.67       77.11      4.98 o 
   5  11   7        0.02        0.98      0.73 o 
  -7  12   7       29.69       34.44      2.93 o 
  -6  12   7        3.68        4.41      1.24 o 
  -5  12   7      145.98      150.79      6.34 o 
  -4  12   7       54.62       52.20      2.93 o 
  -3  12   7        9.05       10.13      1.32 o 
  -2  12   7        0.07        1.02      0.67 o 
  -1  12   7       15.28       16.66      1.63 o 
   0  12   7       32.36       33.68      2.40 o 
   1  12   7        0.97        1.64      0.88 o 
   2  12   7       28.72       29.34      3.13 o 
   3  12   7       28.63        6.13      1.64 o 
   4  12   7       13.50        2.30      0.97 o 
  -6  13   7        1.87        2.37      1.52 o 
  -5  13   7       23.89       22.53      2.34 o 
  -4  13   7       49.97       50.05      2.41 o 
  -3  13   7        0.29        0.08      0.46 o 
  -2  13   7       81.23       78.73      3.00 o 
  -1  13   7       53.69       51.74      2.42 o 
   0  13   7       16.44       11.62      4.02 o 
   2  13   7        0.04        0.96      0.85 o 
  -4  14   7       27.62       23.94      3.44 o 
  -3  14   7       31.24       31.19      3.84 o 
  -2  14   7        1.06        2.01      1.52 o 
  -1  14   7       20.04       20.18      3.20 o 
   0  14   7       34.40       31.85      4.03 o 
 -12   0   8      119.75      133.06      6.32 o 
 -11   0   8       47.21       44.01      3.51 o 
 -10   0   8        1.29       -0.47      0.79 o 
  -9   0   8       58.56       61.46      2.29 o 
  -8   0   8        8.84        6.26      0.87 o 
  -7   0   8      755.65      715.64     10.28 o 
  -6   0   8      775.13      797.91      7.10 o 
  -5   0   8        1.66        2.22      0.50 o 
  -4   0   8       54.91       59.78      2.09 o 
  -3   0   8      169.65      153.75      3.19 o 
  -2   0   8      588.51      549.45      6.52 o 
  -1   0   8      192.17      185.80      3.62 o 
   0   0   8       68.18       65.13      1.99 o 
   1   0   8      589.71      567.67      8.32 o 
   2   0   8      699.96      669.30      7.95 o 
   3   0   8        0.43        0.79      0.69 o 
   4   0   8      201.33      207.00      3.65 o 
   5   0   8        0.00        0.05      0.37 o 
   6   0   8      153.08      152.16      2.86 o 
   7   0   8       75.74       80.66      2.08 o 
   8   0   8        4.54        5.73      1.90 o 
   9   0   8       29.52       22.48      3.26 o 
 -12   1   8        1.46        2.18      1.00 o 
 -11   1   8       14.26       14.10      1.98 o 
 -10   1   8       16.54       17.27      1.27 o 
  -9   1   8        6.12        5.80      0.69 o 
  -8   1   8       51.48       47.15      1.15 o 
  -7   1   8      198.12      195.01      2.19 o 
  -6   1   8       71.12       61.53      1.24 o 
  -5   1   8      195.41      192.27      2.40 o 
  -4   1   8        8.06       11.04      0.61 o 
  -3   1   8       43.70       39.62      1.06 o 
  -2   1   8        0.64        6.39      0.66 o 
  -1   1   8      284.06      259.13      2.86 o 
   0   1   8      248.76      248.28      2.81 o 
   1   1   8       87.63       92.15      2.38 o 
   2   1   8      127.78      140.60      2.06 o 
   3   1   8      117.94      112.96      1.99 o 
   4   1   8        6.31        7.93      0.70 o 
   5   1   8       54.27       55.38      1.28 o 
   6   1   8        6.75        8.38      0.60 o 
   7   1   8       30.67       29.36      1.15 o 
   8   1   8       19.10       17.33      1.21 o 
   9   1   8        3.71        1.44      0.63 o 
 -12   2   8       30.00       34.53      2.48 o 
 -11   2   8      187.31      201.39      4.07 o 
 -10   2   8       26.15       26.28      1.11 o 
  -9   2   8        0.09       -0.34      0.34 o 
  -8   2   8        4.02        4.77      0.50 o 
  -7   2   8      317.48      299.49      3.29 o 
  -6   2   8       87.98       93.20      1.55 o 
  -5   2   8       90.28      100.07      2.66 o 
  -4   2   8       66.42       62.00      1.29 o 
  -3   2   8      166.28      177.32      2.25 o 
  -2   2   8      258.13      257.51      2.61 o 
  -1   2   8      598.03      609.68      5.47 o 
   0   2   8        5.80        8.39      0.54 o 
   1   2   8      584.94      579.89      5.39 o 
   2   2   8      115.21      106.79      1.74 o 
   3   2   8       88.67       98.09      1.71 o 
   4   2   8        2.70        2.81      0.41 o 
   5   2   8       66.59       67.31      1.50 o 
   6   2   8        0.71        0.68      0.42 o 
   7   2   8      102.62      100.12      2.20 o 
   8   2   8        0.06        0.74      0.62 o 
   9   2   8        2.85        3.14      0.74 o 
 -12   3   8        0.30        2.61      1.50 o 
 -11   3   8        2.48        1.64      0.61 o 
 -10   3   8       38.55       39.03      2.17 o 
  -9   3   8        7.04       11.14      1.15 o 
  -8   3   8      372.89      379.91      5.58 o 
  -7   3   8       82.54       84.41      2.01 o 
  -6   3   8        0.08        0.09      0.28 o 
  -5   3   8     1643.30     1582.74     14.11 o 
  -4   3   8       16.08       13.02      0.74 o 
  -3   3   8      134.85      131.81      1.88 o 
  -2   3   8       43.73       34.35      0.90 o 
  -1   3   8      918.85      883.21      6.87 o 
   0   3   8      888.54      845.84      7.21 o 
   1   3   8      248.53      237.28      2.76 o 
   2   3   8      114.36      117.88      1.80 o 
   3   3   8      167.15      163.37      2.75 o 
   4   3   8       84.17       77.28      1.88 o 
   5   3   8      513.90      496.52      6.10 o 
   6   3   8       13.05       11.43      0.96 o 
   7   3   8      116.74      106.13      2.51 o 
   8   3   8       38.97       43.69      2.01 o 
   9   3   8        0.77        0.46      0.68 o 
 -12   4   8        5.09        3.68      1.42 o 
 -11   4   8        0.80        0.38      0.54 o 
 -10   4   8       65.64       67.26      1.82 o 
  -9   4   8       14.85       15.86      1.24 o 
  -8   4   8       19.20       19.85      1.81 o 
  -7   4   8       61.21       53.44      1.56 o 
  -6   4   8        2.07        1.28      0.44 o 
  -5   4   8       60.69       61.32      1.62 o 
  -4   4   8        1.51        1.58      0.49 o 
  -3   4   8        9.16        8.32      0.68 o 
  -2   4   8       51.81       48.15      1.64 o 
  -1   4   8        0.88        4.53      0.55 o 
   0   4   8       74.65       89.08      2.46 o 
   1   4   8      189.11      191.10      2.84 o 
   2   4   8      121.41      116.72      2.20 o 
   3   4   8        6.07        7.07      0.75 o 
   4   4   8       29.88       29.24      1.17 o 
   5   4   8        1.33        4.62      0.63 o 
   6   4   8        3.52        3.38      0.62 o 
   7   4   8       27.23       27.16      1.76 o 
   8   4   8        3.79        3.03      1.63 o 
 -11   5   8       14.32       15.75      1.25 o 
 -10   5   8       65.42       71.13      1.93 o 
  -9   5   8       10.36        8.59      0.85 o 
  -8   5   8       87.87       92.71      2.20 o 
  -7   5   8        0.51        0.68      0.42 o 
  -6   5   8       29.81       28.98      1.30 o 
  -5   5   8      167.30      174.55      2.96 o 
  -4   5   8       47.22       44.95      2.11 o 
  -3   5   8        1.88        3.10      0.48 o 
  -2   5   8        2.32        4.84      0.54 o 
  -1   5   8      198.19      194.85      3.33 o 
   0   5   8      533.49      517.45      5.88 o 
   1   5   8      130.77      121.35      2.55 o 
   2   5   8        1.14        3.82      0.52 o 
   3   5   8        0.21        0.54      0.48 o 
   4   5   8        0.25        1.49      0.44 o 
   5   5   8       33.51       39.19      1.44 o 
   6   5   8       45.03       44.47      1.60 o 
   7   5   8       10.34       11.60      1.36 o 
   8   5   8       35.97       35.19      3.26 o 
 -11   6   8       74.73       76.90      2.67 o 
 -10   6   8       73.19       79.54      2.54 o 
  -9   6   8       50.07       50.52      1.71 o 
  -8   6   8       32.03       34.80      1.39 o 
  -7   6   8      194.97      190.40      3.27 o 
  -6   6   8      123.89      121.10      2.74 o 
  -5   6   8       31.72       26.94      3.14 o 
  -4   6   8       72.45       73.94      3.51 o 
  -3   6   8      253.00      253.29      4.61 o 
  -2   6   8      345.41      334.48      5.52 o 
  -1   6   8      472.48      460.87      8.42 o 
   0   6   8       84.27       82.76      2.43 o 
   1   6   8     1273.43     1248.65     13.81 o 
   2   6   8      294.95      284.76      4.52 o 
   3   6   8       35.19       37.91      1.59 o 
   4   6   8      106.43      101.57      2.23 o 
   5   6   8       60.27       60.92      1.79 o 
   6   6   8       29.57       29.56      1.94 o 
   7   6   8       74.21       76.90      2.90 o 
   8   6   8        9.02        8.63      1.64 o 
 -11   7   8       17.31       18.84      1.47 o 
 -10   7   8        0.36        0.25      0.72 o 
  -9   7   8       45.73       50.30      1.99 o 
  -8   7   8       73.38       77.61      2.66 o 
  -7   7   8       75.12       77.18      2.71 o 
  -6   7   8       37.78       45.76      1.97 o 
  -5   7   8        2.65        2.52      0.91 o 
  -4   7   8       70.26       74.68      3.05 o 
  -3   7   8       15.77       19.78      1.49 o 
  -2   7   8      119.00      112.89      3.00 o 
  -1   7   8       86.48       85.48      3.16 o 
   0   7   8       10.71        9.24      1.31 o 
   1   7   8       13.75       13.28      1.84 o 
   2   7   8      331.23      337.83      7.12 o 
   3   7   8       14.91       11.78      0.98 o 
   4   7   8       48.59       50.41      1.81 o 
   5   7   8        9.91        8.59      0.99 o 
   6   7   8        0.55        2.17      0.62 o 
   7   7   8        0.12        2.40      1.34 o 
 -10   8   8        0.88        0.64      0.90 o 
  -9   8   8       83.13       87.25      3.70 o 
  -8   8   8        0.09       -0.55      0.55 o 
  -7   8   8       93.14       96.63      3.01 o 
  -6   8   8      106.12      101.06      5.64 o 
  -5   8   8        0.29        0.98      0.80 o 
  -4   8   8       19.49       25.60      3.03 o 
  -3   8   8       30.87       26.99      1.61 o 
  -2   8   8       25.74       22.12      1.54 o 
  -1   8   8      237.08      236.02      5.81 o 
   0   8   8        5.36        9.74      2.37 o 
   1   8   8      114.71      111.47      3.83 o 
   2   8   8      189.32      179.06      4.94 o 
   3   8   8       11.25       11.57      1.52 o 
   4   8   8       10.47        8.04      1.80 o 
   5   8   8       16.51       16.38      1.50 o 
   6   8   8       54.71       55.37      5.44 o 
   7   8   8       26.49       25.18      2.25 o 
  -9   9   8        0.28       -0.20      0.86 o 
  -8   9   8       94.70       84.85      3.72 o 
  -7   9   8       84.68       90.06      4.14 o 
  -6   9   8       33.93       28.65      1.94 o 
  -5   9   8      133.66      127.72      4.32 o 
  -4   9   8        0.97        0.98      0.81 o 
  -3   9   8      185.99      180.30      4.21 o 
  -2   9   8        2.85        5.71      0.96 o 
  -1   9   8       50.35       54.11      2.73 o 
   0   9   8      274.32      260.59      6.44 o 
   1   9   8       17.56       19.17      2.01 o 
   2   9   8      102.36      104.98      5.44 o 
   3   9   8      197.02      189.49      5.34 o 
   4   9   8       21.61       16.88      2.68 o 
   5   9   8       37.23       28.79      3.04 o 
   6   9   8        0.14        0.20      0.83 o 
  -9  10   8        6.35        7.40      2.11 o 
  -8  10   8        0.64        2.15      1.08 o 
  -7  10   8        2.27        3.93      1.19 o 
  -6  10   8        0.56        0.62      0.95 o 
  -5  10   8        0.24        0.84      1.15 o 
  -4  10   8       20.18       18.64      1.64 o 
  -3  10   8        1.10        2.01      0.78 o 
  -2  10   8       15.66       15.17      1.49 o 
  -1  10   8        5.91        6.12      1.29 o 
   0  10   8       48.73       51.37      2.78 o 
   1  10   8       64.70       65.57      3.17 o 
   2  10   8        0.10       -0.01      0.89 o 
   3  10   8       11.23       13.82      2.49 o 
   4  10   8       39.99       40.73      3.58 o 
   5  10   8       13.94       13.23      2.33 o 
  -8  11   8       28.84       30.16      3.70 o 
  -7  11   8      120.75      122.19      4.76 o 
  -6  11   8        1.19       -0.06      0.86 o 
  -5  11   8      371.01      371.03      8.49 o 
  -4  11   8        2.00        1.21      0.77 o 
  -3  11   8      176.07      190.49      4.67 o 
  -2  11   8        0.31        1.30      0.82 o 
  -1  11   8        2.36        2.31      0.84 o 
   0  11   8      130.60      130.54      4.70 o 
   1  11   8       19.19       20.64      3.02 o 
   2  11   8        0.46        1.15      1.01 o 
   3  11   8       48.63       52.03      4.10 o 
   4  11   8        7.94       10.68      2.16 o 
  -7  12   8       94.48       91.99      5.66 o 
  -6  12   8       23.08       23.11      2.40 o 
  -5  12   8       38.88       38.85      5.58 o 
  -4  12   8       34.81       37.29      2.18 o 
  -3  12   8        8.13        9.36      1.29 o 
  -2  12   8       65.36       63.53      3.16 o 
  -1  12   8       16.83       20.24      2.17 o 
   0  12   8        9.61        7.65      1.47 o 
   1  12   8       45.61       42.85      2.76 o 
   2  12   8      118.22      110.80      6.17 o 
  -5  13   8        1.64        1.53      1.46 o 
  -4  13   8       18.12       14.35      2.69 o 
  -3  13   8        1.28        1.95      0.83 o 
  -2  13   8        1.48        1.99      0.76 o 
  -1  13   8        1.41        2.49      1.02 o 
   0  13   8        5.74        2.96      1.56 o 
 -12   1   9        1.22        0.37      1.23 o 
 -11   1   9      228.60      261.06      9.03 o 
 -10   1   9       31.11       26.91      1.50 o 
  -9   1   9        3.12        2.17      0.50 o 
  -8   1   9       31.57       28.44      1.12 o 
  -7   1   9       14.77       11.48      0.68 o 
  -6   1   9      121.15      124.93      2.33 o 
  -5   1   9        0.28        0.74      0.36 o 
  -4   1   9       66.42       61.21      1.62 o 
  -3   1   9       49.64       60.16      1.77 o 
  -2   1   9        0.05        1.87      0.37 o 
  -1   1   9      701.68      674.97      6.78 o 
   0   1   9       10.45        7.90      0.62 o 
   1   1   9        0.59        0.68      0.31 o 
   2   1   9      204.55      215.11      3.12 o 
   3   1   9       63.82       63.46      2.06 o 
   4   1   9      182.23      184.19      2.97 o 
   5   1   9       26.30       28.44      1.33 o 
   6   1   9        1.33        4.16      0.77 o 
   7   1   9       45.07       42.06      2.63 o 
   8   1   9       15.59       15.56      1.88 o 
 -11   2   9      120.99      124.62      3.75 o 
 -10   2   9        2.62        1.25      0.75 o 
  -9   2   9      161.81      167.35      3.12 o 
  -8   2   9       27.41       25.97      1.00 o 
  -7   2   9      226.66      227.46      3.77 o 
  -6   2   9        8.46        8.20      0.90 o 
  -5   2   9      223.48      211.16      3.13 o 
  -4   2   9      216.48      233.44      4.92 o 
  -3   2   9      922.51      888.21      9.73 o 
  -2   2   9       48.64       39.32      1.38 o 
  -1   2   9        0.00        0.95      0.55 o 
   0   2   9      165.40      165.90      2.51 o 
   1   2   9       74.23       76.35      1.79 o 
   2   2   9       27.70       28.59      1.02 o 
   3   2   9       49.48       51.10      1.27 o 
   4   2   9       52.12       49.32      1.29 o 
   5   2   9      270.85      254.84      4.01 o 
   6   2   9      115.81      117.34      4.45 o 
   7   2   9       23.87       20.64      3.56 o 
   8   2   9       32.26       29.96      3.56 o 
 -11   3   9        6.23        5.44      1.09 o 
 -10   3   9        0.48        1.54      0.58 o 
  -9   3   9       38.19       39.99      1.52 o 
  -8   3   9        0.01       -0.04      0.47 o 
  -7   3   9        0.83        1.65      0.57 o 
  -6   3   9       21.55       23.29      1.38 o 
  -5   3   9       20.78       22.42      1.03 o 
  -4   3   9       37.70       32.15      1.16 o 
  -3   3   9      110.05      115.82      2.24 o 
  -2   3   9        4.72        6.67      0.94 o 
  -1   3   9        3.66        3.99      0.74 o 
   0   3   9      139.91      136.31      2.68 o 
   1   3   9      129.18      133.39      1.99 o 
   2   3   9        4.00        5.42      0.61 o 
   3   3   9        6.72        7.89      0.75 o 
   4   3   9       42.44       38.62      1.39 o 
   5   3   9        1.14        3.28      0.59 o 
   6   3   9        0.19        6.02      0.93 o 
   7   3   9       12.93        9.37      2.86 o 
   8   3   9        0.86        1.25      0.80 o 
 -11   4   9       22.20       21.31      1.35 o 
 -10   4   9       11.59       12.31      1.48 o 
  -9   4   9       55.34       52.52      2.66 o 
  -8   4   9       99.78       94.54      2.53 o 
  -7   4   9       37.46       45.98      3.28 o 
  -6   4   9        0.35        0.62      0.54 o 
  -5   4   9       87.10       84.22      2.93 o 
  -4   4   9       70.49       85.53      2.59 o 
  -3   4   9       87.06       74.43      1.99 o 
  -2   4   9      208.44      191.63      2.99 o 
  -1   4   9       17.89       19.75      1.06 o 
   0   4   9      124.53      124.44      3.40 o 
   1   4   9       63.47       60.62      1.82 o 
   2   4   9       16.20       18.51      1.01 o 
   3   4   9      102.08      103.44      2.35 o 
   4   4   9        1.46        2.58      0.54 o 
   5   4   9       21.91       24.80      1.32 o 
   6   4   9      204.72      206.65      4.18 o 
   7   4   9        0.00        1.28      0.97 o 
 -11   5   9      190.39      193.25      4.12 o 
 -10   5   9       83.05       86.25      2.44 o 
  -9   5   9        0.36        1.40      0.60 o 
  -8   5   9        4.12        3.74      0.74 o 
  -7   5   9        0.00        0.06      0.46 o 
  -6   5   9       55.88       58.15      2.24 o 
  -5   5   9        0.01        0.83      0.51 o 
  -4   5   9       48.33       45.83      1.63 o 
  -3   5   9       88.05       79.47      1.85 o 
  -2   5   9       11.05       12.10      0.86 o 
  -1   5   9      299.02      294.92      4.56 o 
   0   5   9       57.90       61.92      2.54 o 
   1   5   9      105.71      108.50      2.55 o 
   2   5   9       75.87       77.05      2.16 o 
   3   5   9       10.02        9.79      0.96 o 
   4   5   9      134.61      134.52      2.71 o 
   5   5   9        2.30        5.45      0.73 o 
   6   5   9       69.84       68.09      2.72 o 
   7   5   9       29.58       28.51      3.79 o 
 -10   6   9       10.16       14.18      1.59 o 
  -9   6   9        1.75        0.25      0.57 o 
  -8   6   9       39.52       40.09      1.74 o 
  -7   6   9      107.41      108.30      2.44 o 
  -6   6   9       35.65       35.82      1.53 o 
  -5   6   9       48.46       48.56      2.30 o 
  -4   6   9       43.38       46.35      1.45 o 
  -3   6   9       30.60       28.93      1.17 o 
  -2   6   9        1.06        0.86      0.40 o 
  -1   6   9       11.05       14.00      1.53 o 
   0   6   9       26.66       26.17      1.94 o 
   1   6   9        4.33        3.74      0.94 o 
   2   6   9        0.85        3.16      1.16 o 
   3   6   9        0.01       -0.32      0.40 o 
   4   6   9      130.97      122.69      3.00 o 
   5   6   9       24.98       25.29      1.75 o 
   6   6   9        4.78        5.03      3.70 o 
   7   6   9        0.07        2.00      1.05 o 
 -10   7   9       58.33       56.70      2.66 o 
  -9   7   9       22.86       21.07      1.80 o 
  -8   7   9        3.90        3.74      0.68 o 
  -7   7   9       45.15       48.28      3.12 o 
  -6   7   9      237.79      245.69      6.02 o 
  -5   7   9        7.37        8.52      1.27 o 
  -4   7   9        6.05        3.46      0.89 o 
  -3   7   9      253.53      243.54      6.31 o 
  -2   7   9       52.58       51.24      2.09 o 
  -1   7   9      693.47      677.64     26.18 o 
   0   7   9       21.03       23.50      2.05 o 
   1   7   9       66.02       66.35      2.85 o 
   2   7   9      230.04      217.36      4.05 o 
   3   7   9      128.46      126.01      3.00 o 
   4   7   9      128.74      130.77      3.75 o 
   5   7   9        2.76        3.42      1.60 o 
   6   7   9        1.80        1.66      1.23 o 
  -9   8   9       57.59       60.95      3.15 o 
  -8   8   9        0.91        1.23      0.94 o 
  -7   8   9       13.83       16.21      1.74 o 
  -6   8   9       52.41       51.11      2.70 o 
  -5   8   9       19.05       18.30      1.93 o 
  -4   8   9       64.54       66.58      2.46 o 
  -3   8   9      100.66       88.00      3.50 o 
  -2   8   9        7.86        7.64      1.09 o 
  -1   8   9       11.65       12.05      1.56 o 
   0   8   9       92.45       90.86      4.70 o 
   1   8   9       70.77       63.72      4.16 o 
   2   8   9        8.06       11.33      3.56 o 
   3   8   9        0.21        1.32      0.81 o 
   4   8   9        9.92       11.09      1.26 o 
   5   8   9      104.81       96.37      3.24 o 
   6   8   9       37.00       34.31      2.53 o 
  -9   9   9        1.05       -0.69      0.69 o 
  -8   9   9        0.76        0.55      2.17 o 
  -7   9   9       45.05       42.88      2.62 o 
  -6   9   9      140.33      150.85      4.90 o 
  -5   9   9       63.77       67.41      4.19 o 
  -4   9   9        1.80        2.74      0.93 o 
  -3   9   9        0.82        1.66      0.71 o 
  -2   9   9        0.30        0.61      0.65 o 
  -1   9   9       12.78       12.49      1.72 o 
   0   9   9       29.27       32.02      3.84 o 
   1   9   9        1.58        4.39      1.55 o 
   2   9   9        0.09        1.85      1.17 o 
   3   9   9       24.76       23.19      3.07 o 
   4   9   9       21.44       21.27      3.02 o 
   5   9   9       25.82       22.86      2.08 o 
  -8  10   9        0.01       -0.13      0.87 o 
  -7  10   9       84.37       84.76      5.31 o 
  -6  10   9        0.03        1.95      1.47 o 
  -5  10   9      317.93      327.46      6.39 o 
  -4  10   9      258.70      272.74      5.71 o 
  -3  10   9       13.33       15.49      1.54 o 
  -2  10   9       63.12       62.06      2.97 o 
  -1  10   9        7.54        7.43      1.40 o 
   0  10   9       82.00       77.93      3.48 o 
   1  10   9       90.09       90.17      5.32 o 
   2  10   9        8.26       10.09      2.17 o 
   3  10   9       26.96       30.17      3.13 o 
  -7  11   9        0.86       -0.43      1.42 o 
  -6  11   9       13.56       15.05      2.85 o 
  -5  11   9        3.61        5.68      1.15 o 
  -4  11   9      133.93      143.42      4.10 o 
  -3  11   9        3.45        4.23      0.97 o 
  -2  11   9        3.63        2.80      0.87 o 
  -1  11   9       15.14       15.61      1.62 o 
   0  11   9       12.00       13.96      1.88 o 
   1  11   9        0.01        1.07      1.10 o 
   2  11   9       27.91       33.75      3.34 o 
  -5  12   9      195.26      198.53      8.50 o 
  -4  12   9      102.37      104.84      3.56 o 
  -3  12   9        0.18        0.22      0.67 o 
  -2  12   9        0.88        1.34      1.27 o 
  -1  12   9       13.44       12.15      1.47 o 
   0  12   9        2.08        2.59      1.57 o 
 -10   0  10        3.55        5.27      1.26 o 
  -9   0  10       21.01       23.09      1.96 o 
  -8   0  10      216.42      218.07      6.22 o 
  -7   0  10      121.20      126.15      4.37 o 
  -6   0  10       30.78       29.09      2.05 o 
  -5   0  10      210.10      216.37      5.99 o 
  -4   0  10        1.47        0.50      0.65 o 
  -3   0  10       20.34       22.88      1.79 o 
  -2   0  10        7.04        7.94      1.22 o 
  -1   0  10       14.58       13.90      1.21 o 
   0   0  10      150.28      164.98      4.47 o 
   1   0  10       15.31       12.18      1.15 o 
   2   0  10       23.35       22.56      3.50 o 
   3   0  10      101.91       93.07      2.89 o 
   4   0  10      115.59      133.15      3.61 o 
   5   0  10       67.14       62.50      2.47 o 
   6   0  10        3.14        2.42      0.97 o 
 -11   1  10       21.19       21.29      1.68 o 
 -10   1  10        2.57        2.12      0.86 o 
  -9   1  10       15.02       14.29      1.10 o 
  -8   1  10       19.29       22.81      1.21 o 
  -7   1  10       75.01       74.02      1.98 o 
  -6   1  10      191.71      197.72      3.42 o 
  -5   1  10        5.13        6.37      1.07 o 
  -4   1  10       67.36       66.44      2.04 o 
  -3   1  10       10.88       14.13      1.57 o 
  -2   1  10      219.56      221.25      3.56 o 
  -1   1  10       19.72       19.58      0.91 o 
   0   1  10       14.80       15.36      0.86 o 
   1   1  10       15.48       15.18      0.91 o 
   2   1  10       11.15       10.56      0.79 o 
   3   1  10       13.79       12.39      0.87 o 
   4   1  10        1.11        2.74      0.51 o 
   5   1  10        1.74        2.83      0.67 o 
   6   1  10       25.27       26.38      2.16 o 
   7   1  10        5.96        7.00      1.39 o 
 -11   2  10       29.48       32.03      2.38 o 
 -10   2  10       29.41       32.08      1.93 o 
  -9   2  10      105.83      109.17      3.76 o 
  -8   2  10       52.24       52.39      1.70 o 
  -7   2  10       81.01       91.16      2.21 o 
  -6   2  10       36.88       34.12      1.34 o 
  -5   2  10        2.98        1.23      0.46 o 
  -4   2  10       78.32       81.18      1.97 o 
  -3   2  10       55.32       56.85      1.63 o 
  -2   2  10      119.70      126.78      2.52 o 
  -1   2  10      111.02      114.42      2.14 o 
   0   2  10      112.81      116.19      2.12 o 
   1   2  10       18.30       18.78      0.92 o 
   2   2  10       93.80       88.29      1.90 o 
   3   2  10        0.06        0.80      0.38 o 
   4   2  10       46.20       42.32      1.74 o 
   5   2  10        3.11        2.18      0.77 o 
   6   2  10        0.09        3.28      1.21 o 
   7   2  10        2.22        3.94      1.21 o 
 -11   3  10       11.40        9.63      1.38 o 
 -10   3  10       22.80       22.19      1.87 o 
  -9   3  10      216.55      229.54      3.99 o 
  -8   3  10        0.02        0.12      0.59 o 
  -7   3  10      251.42      260.64      5.47 o 
  -6   3  10      391.44      397.13      5.35 o 
  -5   3  10        0.27        1.16      0.44 o 
  -4   3  10      264.72      266.47      5.42 o 
  -3   3  10       75.14       71.20      2.21 o 
  -2   3  10       57.89       60.01      1.62 o 
  -1   3  10        4.20        6.74      0.67 o 
   0   3  10        4.71        3.85      0.77 o 
   1   3  10       90.85       86.49      2.76 o 
   2   3  10        2.69        4.13      0.68 o 
   3   3  10       42.33       44.57      1.72 o 
   4   3  10       65.72       62.15      2.11 o 
   5   3  10        8.96       11.77      1.34 o 
   6   3  10      203.53      189.61      6.21 o 
   7   3  10        1.40        0.43      0.97 o 
 -10   4  10        0.46        0.29      0.57 o 
  -9   4  10        0.33        0.42      0.69 o 
  -8   4  10        7.51        7.20      0.93 o 
  -7   4  10       17.30       19.23      1.42 o 
  -6   4  10       45.12       44.41      2.46 o 
  -5   4  10       14.33       15.63      1.42 o 
  -4   4  10       76.36       82.49      2.67 o 
  -3   4  10        0.78        1.06      0.57 o 
  -2   4  10        0.93        1.01      0.56 o 
  -1   4  10       19.94       19.54      1.72 o 
   0   4  10        1.05        0.65      0.52 o 
   1   4  10       10.16       12.54      1.25 o 
   2   4  10        0.79        0.71      0.57 o 
   3   4  10        0.11        1.37      1.46 o 
   4   4  10       31.95       34.68      1.89 o 
   5   4  10        5.88        6.71      1.11 o 
   6   4  10       11.74       12.58      1.87 o 
 -10   5  10       29.83       27.14      1.50 o 
  -9   5  10       71.42       77.94      2.98 o 
  -8   5  10        2.09        1.09      0.59 o 
  -7   5  10       78.54       82.16      2.56 o 
  -6   5  10       46.39       49.14      2.17 o 
  -5   5  10       16.39       14.92      1.38 o 
  -4   5  10       12.41       12.87      1.46 o 
  -3   5  10        0.34        0.00      0.48 o 
  -2   5  10       65.54       65.51      2.38 o 
  -1   5  10       58.95       56.67      2.74 o 
   0   5  10        1.37        3.15      0.75 o 
   1   5  10       60.42       59.81      2.36 o 
   2   5  10       27.89       27.79      1.43 o 
   3   5  10        6.49        5.93      0.82 o 
   4   5  10        8.88       13.68      1.39 o 
   5   5  10        7.54       11.18      1.34 o 
   6   5  10       50.92       47.45      2.35 o 
 -10   6  10       87.71       94.98      3.92 o 
  -9   6  10       68.96       67.69      2.81 o 
  -8   6  10      152.17      160.37      4.18 o 
  -7   6  10       74.46       84.55      2.51 o 
  -6   6  10      149.35      153.85      4.03 o 
  -5   6  10       68.61       67.39      2.50 o 
  -4   6  10       82.70       84.05      2.79 o 
  -3   6  10       14.69       16.84      1.34 o 
  -2   6  10       21.48       22.94      1.55 o 
  -1   6  10      128.99      133.63      2.96 o 
   0   6  10      337.35      329.37      6.19 o 
   1   6  10       16.96       17.95      1.24 o 
   2   6  10       93.88       82.92      3.12 o 
   3   6  10        1.03        1.37      0.65 o 
   4   6  10      193.53      177.96      5.46 o 
   5   6  10       16.87       13.99      2.26 o 
   6   6  10        9.68        6.59      1.51 o 
  -9   7  10        0.76        1.05      0.79 o 
  -8   7  10       64.65       65.02      2.73 o 
  -7   7  10        0.81        0.22      0.65 o 
  -6   7  10        0.49        0.80      0.65 o 
  -5   7  10       22.39       27.09      3.16 o 
  -4   7  10        1.33        1.01      1.18 o 
  -3   7  10       19.55       18.75      1.52 o 
  -2   7  10       36.65       37.80      1.83 o 
  -1   7  10        2.87        4.79      1.11 o 
   0   7  10       15.61       17.67      1.50 o 
   1   7  10        0.73        1.07      0.57 o 
   2   7  10        7.54        8.06      1.12 o 
   3   7  10       32.71       27.99      2.60 o 
   4   7  10        6.97        9.78      1.27 o 
   5   7  10        0.18        2.30      0.78 o 
  -9   8  10       43.81       47.50      2.46 o 
  -8   8  10      161.29      159.91      7.28 o 
  -7   8  10       20.15       18.62      2.95 o 
  -6   8  10        0.47       -0.92      0.92 o 
  -5   8  10       83.36       83.76      2.83 o 
  -4   8  10        3.57        3.81      0.86 o 
  -3   8  10        0.12        0.30      0.62 o 
  -2   8  10       37.21       34.95      1.86 o 
  -1   8  10      179.59      173.72      5.04 o 
   0   8  10      163.37      167.63      7.01 o 
   1   8  10       17.85       17.77      2.66 o 
   2   8  10       13.85       15.51      2.56 o 
   3   8  10        4.90        6.56      1.25 o 
   4   8  10       13.21       11.72      1.39 o 
  -8   9  10        4.68        3.93      1.71 o 
  -7   9  10      202.51      187.09      7.96 o 
  -6   9  10      186.06      200.84     12.64 o 
  -5   9  10        7.05        7.26      1.15 o 
  -4   9  10       19.44       19.97      1.68 o 
  -3   9  10        0.19        1.23      1.05 o 
  -2   9  10       90.82       98.16      3.31 o 
  -1   9  10        0.41        2.65      0.87 o 
   0   9  10        0.10        1.70      1.25 o 
   1   9  10      115.01      114.57      5.94 o 
   2   9  10        3.76        2.22      1.32 o 
   3   9  10       18.87       21.62      3.03 o 
   4   9  10       18.45       18.87      2.16 o 
  -7  10  10        3.27        2.88      1.42 o 
  -6  10  10        9.15       10.77      1.41 o 
  -5  10  10       34.64       31.60      2.10 o 
  -4  10  10        0.73        0.21      0.64 o 
  -3  10  10        2.82        2.86      0.90 o 
  -2  10  10        5.93        9.10      1.69 o 
  -1  10  10        3.22        4.41      1.02 o 
   0  10  10        7.21        5.47      1.73 o 
   1  10  10       61.69       70.54      4.77 o 
   2  10  10        0.43        1.49      1.07 o 
  -5  11  10        4.28        2.81      0.98 o 
  -4  11  10       87.09       96.05      3.39 o 
  -3  11  10      122.26      131.88      5.80 o 
  -2  11  10      152.01      154.69      5.65 o 
  -1  11  10       27.98       28.32      2.15 o 
   0  11  10        4.61        2.54      1.38 o 
 -10   1  11      164.95      175.85      5.91 o 
  -9   1  11        8.29        5.97      1.84 o 
  -8   1  11       36.82       39.07      1.78 o 
  -7   1  11      102.15      101.91      2.82 o 
  -6   1  11       11.42       14.65      1.25 o 
  -5   1  11      156.39      173.00      3.76 o 
  -4   1  11       51.90       59.59      3.04 o 
  -3   1  11       12.40       14.27      1.19 o 
  -2   1  11      174.15      168.71      4.00 o 
  -1   1  11        0.99        0.99      0.46 o 
   0   1  11      131.52      132.13      2.42 o 
   1   1  11       19.55       21.02      1.02 o 
   2   1  11        5.44        7.57      0.72 o 
   3   1  11       36.20       38.80      1.75 o 
   4   1  11       14.38       12.11      1.70 o 
   5   1  11       23.44       25.02      2.16 o 
   6   1  11        4.65        2.88      1.11 o 
 -10   2  11       24.93       28.14      2.76 o 
  -9   2  11      107.98      118.43      6.37 o 
  -8   2  11      219.15      227.51      3.91 o 
  -7   2  11        6.55        8.36      0.86 o 
  -6   2  11      366.14      376.03      5.35 o 
  -5   2  11       69.94       74.77      1.98 o 
  -4   2  11      153.05      150.11      3.38 o 
  -3   2  11       66.61       69.48      2.18 o 
  -2   2  11      187.66      182.36      3.78 o 
  -1   2  11        0.30        0.19      0.41 o 
   0   2  11       12.73       12.20      1.21 o 
   1   2  11       35.37       37.60      1.43 o 
   2   2  11        0.03       -0.10      0.42 o 
   3   2  11        0.10        1.23      0.53 o 
   4   2  11       24.37       27.67      1.76 o 
   5   2  11        7.79        7.22      1.48 o 
 -10   3  11       55.15       55.36      4.26 o 
  -9   3  11        0.29        0.89      0.83 o 
  -8   3  11        4.16        5.21      1.07 o 
  -7   3  11        3.77        4.01      0.91 o 
  -6   3  11       64.77       69.27      2.61 o 
  -5   3  11       11.98       17.27      2.87 o 
  -4   3  11        2.16        2.03      0.91 o 
  -3   3  11        0.03        0.91      0.60 o 
  -2   3  11        1.11        1.37      0.74 o 
  -1   3  11        2.88        3.83      0.85 o 
   0   3  11       37.63       34.91      1.82 o 
   1   3  11       14.38       13.58      1.36 o 
   2   3  11       24.63       22.48      1.66 o 
   3   3  11        2.27        1.21      0.92 o 
   4   3  11        3.75        2.72      1.12 o 
   5   3  11       11.30        6.62      1.47 o 
 -10   4  11        2.55        2.67      0.93 o 
  -9   4  11       53.35       53.71      1.91 o 
  -8   4  11      135.74      146.54      4.13 o 
  -7   4  11       90.72       88.79      3.25 o 
  -6   4  11       57.68       68.32      2.63 o 
  -5   4  11       63.76       63.97      2.50 o 
  -4   4  11       72.60       72.93      2.62 o 
  -3   4  11       66.02       76.80      4.88 o 
  -2   4  11        9.16        8.32      1.12 o 
  -1   4  11       69.48       71.23      2.62 o 
   0   4  11       18.50       15.50      2.13 o 
   1   4  11        3.38        4.47      1.55 o 
   2   4  11       56.78       52.61      2.34 o 
   3   4  11        7.87        8.73      1.54 o 
   4   4  11       26.67       25.39      2.27 o 
   5   4  11       21.25       18.00      2.20 o 
  -9   5  11        1.42        0.83      1.32 o 
  -8   5  11      102.69      110.03      3.59 o 
  -7   5  11      179.33      179.96      4.69 o 
  -6   5  11       37.42       39.28      2.28 o 
  -5   5  11       45.40       47.45      2.20 o 
  -4   5  11        0.52        1.82      0.70 o 
  -3   5  11        0.28        0.93      0.64 o 
  -2   5  11      107.54      104.83      5.65 o 
  -1   5  11        8.64        7.23      1.07 o 
   0   5  11       39.79       37.11      2.45 o 
   1   5  11       13.29       12.10      1.34 o 
   2   5  11       55.17       57.18      3.16 o 
   3   5  11        7.58        5.02      1.29 o 
   4   5  11        0.11        2.31      1.08 o 
   5   5  11       45.88       47.45      3.08 o 
  -9   6  11        1.35        0.70      0.75 o 
  -8   6  11        0.45        0.11      0.70 o 
  -7   6  11        7.54        7.30      1.17 o 
  -6   6  11       24.57       21.45      1.67 o 
  -5   6  11        7.59        6.48      1.08 o 
  -4   6  11       70.11       75.13      2.76 o 
  -3   6  11        3.17        3.85      0.88 o 
  -2   6  11        3.96        5.63      0.99 o 
  -1   6  11        1.26        1.87      0.70 o 
   0   6  11       21.11       23.18      2.00 o 
   1   6  11        3.75        2.23      0.99 o 
   2   6  11        4.47        4.99      1.27 o 
   3   6  11        3.83        5.98      1.41 o 
   4   6  11       15.68       15.26      2.04 o 
  -8   7  11       92.53       97.50      3.47 o 
  -7   7  11       94.98      102.88      3.47 o 
  -6   7  11        0.23       -0.38      0.79 o 
  -5   7  11       51.98       59.46      3.76 o 
  -4   7  11        2.97        3.03      0.86 o 
  -3   7  11        7.03        7.22      1.20 o 
  -2   7  11      358.40      349.69      6.82 o 
  -1   7  11        2.95        2.24      0.83 o 
   0   7  11      113.78      105.84      4.23 o 
   1   7  11        0.04       -0.46      0.71 o 
   2   7  11       27.60       28.12      2.28 o 
   3   7  11       46.16       43.33      2.86 o 
  -7   8  11       10.27       11.28      2.42 o 
  -6   8  11        7.23        8.90      2.11 o 
  -5   8  11       22.60       18.67      2.85 o 
  -4   8  11        0.84        0.78      1.27 o 
  -3   8  11        0.71        1.05      1.32 o 
  -2   8  11        1.34        1.00      1.29 o 
  -1   8  11        3.51        3.90      1.72 o 
   1   8  11       14.26       13.27      1.80 o 
   2   8  11        3.41        3.48      1.20 o 
   3   8  11        3.30        3.02      1.17 o 
  -6   9  11       11.39        7.40      2.09 o 
  -5   9  11       10.78       10.93      2.42 o 
  -4   9  11        3.46       -0.25      1.22 o 
  -3   9  11       32.57       28.04      3.59 o 
  -2   9  11       10.14        9.62      2.34 o 
  -1   9  11       47.99       40.93      3.93 o 
   0   9  11        8.22        8.09      1.99 o 
   1   9  11        1.68        2.96      1.38 o 
   2   9  11        1.42        1.75      1.26 o 
  -4  10  11      142.95      147.64      7.28 o 
  -3  10  11       81.26       87.90      5.71 o 
  -2  10  11      114.06      118.66      3.73 o 
  -1  10  11       64.53       60.27      3.30 o 
   0  10  11        5.21        3.57      1.54 o 
  -9   0  12       23.34       28.15      2.27 o 
  -8   0  12       27.84       31.76      2.33 o 
  -7   0  12      233.08      229.25      6.67 o 
  -6   0  12      178.43      181.55      5.71 o 
  -5   0  12        0.46        0.72      0.79 o 
  -4   0  12       91.86       88.37      3.78 o 
  -3   0  12       46.33       51.73      2.88 o 
  -2   0  12      113.00      134.86      4.76 o 
  -1   0  12      483.05      499.57     11.14 o 
   0   0  12       33.05       36.07      2.44 o 
   1   0  12       53.29       65.24      2.50 o 
   2   0  12        3.82        3.79      0.85 o 
   3   0  12       14.92       15.93      1.88 o 
   4   0  12        8.72        9.17      1.53 o 
  -9   1  12       14.22       10.63      1.17 o 
  -8   1  12       50.83       52.81      2.09 o 
  -7   1  12       44.96       49.19      2.02 o 
  -6   1  12       64.40       69.46      2.36 o 
  -5   1  12       34.42       31.37      1.63 o 
  -4   1  12        8.74       11.36      1.82 o 
  -3   1  12      141.24      136.75      5.83 o 
  -2   1  12        7.38       10.50      1.12 o 
  -1   1  12      105.17      115.57      3.45 o 
   0   1  12        4.47        5.28      0.75 o 
   1   1  12       18.98       19.65      1.18 o 
   2   1  12        0.58        0.25      0.55 o 
   3   1  12        6.04        1.86      1.04 o 
   4   1  12        3.11        2.33      1.12 o 
  -9   2  12        2.57        0.66      1.02 o 
  -8   2  12       49.10       47.37      3.02 o 
  -7   2  12      101.24      105.37      4.45 o 
  -6   2  12       59.30       60.95      2.16 o 
  -5   2  12        2.92        4.78      0.81 o 
  -4   2  12        1.09        0.55      0.60 o 
  -3   2  12        2.31        4.23      0.77 o 
  -2   2  12      197.65      199.70      5.86 o 
  -1   2  12       48.13       53.67      5.14 o 
   0   2  12        8.73        9.36      1.47 o 
   1   2  12       16.51       15.88      1.52 o 
   2   2  12        2.19        1.33      0.95 o 
   3   2  12        8.80        9.02      1.65 o 
   4   2  12        1.22        0.28      0.94 o 
  -7   3  12        4.31        3.12      1.21 o 
  -6   3  12       84.56       78.32      3.83 o 
  -5   3  12      143.19      135.87      5.04 o 
  -4   3  12       69.15       70.46      3.54 o 
  -3   3  12      137.03      137.12      5.03 o 
  -2   3  12        2.69        3.13      1.11 o 
  -1   3  12       58.18       70.22      3.51 o 
   0   3  12      126.95      126.03      3.72 o 
   1   3  12       37.78       36.82      2.61 o 
   2   3  12       13.31       15.58      2.02 o 
   3   3  12        0.09        0.48      0.84 o 
   4   3  12       12.11        8.58      1.62 o 
  -8   4  12       18.00       23.14      1.81 o 
  -7   4  12        2.97        1.01      0.80 o 
  -6   4  12       14.01       13.87      2.21 o 
  -5   4  12       10.10       12.48      1.40 o 
  -4   4  12       50.44       46.39      2.23 o 
  -3   4  12        6.61        4.44      1.01 o 
  -2   4  12       41.76       42.07      2.27 o 
  -1   4  12       13.57       14.41      1.90 o 
   0   4  12        5.20        7.68      1.46 o 
   1   4  12        0.30        0.09      0.79 o 
   2   4  12        7.41        7.90      1.55 o 
   3   4  12        0.20        0.20      0.82 o 
  -8   5  12      108.66      109.64      3.69 o 
  -7   5  12        5.67        6.03      1.15 o 
  -6   5  12       42.51       44.08      2.23 o 
  -5   5  12       25.94       27.98      1.82 o 
  -4   5  12        0.01        0.76      0.72 o 
  -3   5  12       38.51       42.45      2.17 o 
  -2   5  12        3.18        5.25      1.03 o 
  -1   5  12       41.43       41.75      2.20 o 
   0   5  12       47.30       37.77      2.68 o 
   1   5  12       22.14       18.44      2.21 o 
   2   5  12        8.76        8.12      1.59 o 
   3   5  12        1.59        1.27      0.95 o 
  -7   6  12      160.02      156.92      4.45 o 
  -6   6  12       21.30       17.57      1.89 o 
  -5   6  12       67.09       70.42      4.01 o 
  -4   6  12       17.90       17.02      1.60 o 
  -3   6  12        0.14       -0.03      0.65 o 
  -2   6  12       92.29      101.20      3.40 o 
  -1   6  12      141.27      134.35      3.99 o 
   0   6  12       20.50       19.97      2.27 o 
   1   6  12       76.21       73.09      3.69 o 
   2   6  12        3.46        1.43      1.08 o 
  -6   7  12        2.73        3.40      0.96 o 
  -5   7  12        1.28        0.12      0.73 o 
  -4   7  12        1.75        2.26      0.85 o 
  -3   7  12       11.21       12.67      1.53 o 
  -2   7  12       57.63       55.66      2.56 o 
  -1   7  12        0.97        4.47      1.02 o 
   0   7  12        4.68        6.27      1.40 o 
   1   7  12        1.04        1.08      0.98 o 
  -5   8  12        0.60        0.13      0.69 o 
  -4   8  12       16.99       18.24      1.79 o 
  -3   8  12        5.22        8.56      1.26 o 
  -2   8  12       30.63       30.15      2.02 o 
  -1   8  12       62.55       61.49      5.14 o 
   0   8  12       42.83       39.87      2.78 o 
  -7   1  13       22.57       27.29      1.83 o 
  -6   1  13       49.76       50.95      2.07 o 
  -5   1  13        9.01        9.97      1.14 o 
  -4   1  13      179.59      208.03      4.43 o 
  -3   1  13       77.56       83.45      2.65 o 
  -2   1  13        9.11       10.30      1.17 o 
  -1   1  13      217.67      215.60      4.52 o 
   0   1  13        2.02        0.49      1.02 o 
   1   1  13       26.19       25.35      2.24 o 
   2   1  13        0.02        0.04      0.91 o 
  -7   2  13       53.76       46.09      3.01 o 
  -6   2  13       69.14       78.96      3.91 o 
  -5   2  13      135.02      138.01      5.22 o 
  -4   2  13        0.00       -0.39      0.86 o 
  -3   2  13      281.98      274.85      7.83 o 
  -2   2  13       68.92       69.92      3.62 o 
  -1   2  13        1.35        1.33      1.03 o 
   0   2  13        0.11        0.88      0.97 o 
   1   2  13        0.06        0.12      0.81 o 
   2   2  13       18.57       16.72      2.11 o 
  -7   3  13        0.62        0.58      0.97 o 
  -6   3  13        0.48        3.62      1.32 o 
  -5   3  13       19.39       17.49      2.19 o 
  -4   3  13        6.22        5.89      1.41 o 
  -3   3  13        4.62       10.63      1.74 o 
  -2   3  13        0.09        3.10      1.19 o 
  -1   3  13        0.58        0.55      0.91 o 
   0   3  13        4.76        2.13      1.04 o 
   1   3  13        4.41        5.63      1.41 o 
   2   3  13        3.67        2.30      1.19 o 
  -6   4  13       58.30       67.93      3.73 o 
  -5   4  13       31.18       35.65      2.74 o 
  -4   4  13        1.37        1.78      1.04 o 
  -3   4  13      243.86      248.02      7.48 o 
  -2   4  13       91.65       86.36      4.11 o 
  -1   4  13        3.48        1.87      1.10 o 
   0   4  13        2.24        4.99      1.38 o 
   1   4  13        2.57        1.06      0.97 o 
  -6   5  13       62.82       61.37      3.57 o 
  -5   5  13       43.51       38.43      2.84 o 
  -4   5  13       95.16       93.03      4.34 o 
  -3   5  13       25.83       25.88      2.38 o 
  -2   5  13        0.12       -0.25      0.93 o 
  -1   5  13       77.13       79.33      3.95 o 
   0   5  13        4.99        3.13      1.24 o 
  -4   6  13       31.79       31.25      2.12 o 
  -3   6  13       13.13       14.28      2.83 o 
  -2   6  13        3.50        1.98      0.91 o 
  -1   6  13        1.52        1.30      1.08 o 
  -4   0  14      100.29      104.45      4.31 o 
  -3   0  14      107.23      115.29      4.54 o 
  -2   0  14        2.03        0.53      0.91 o 
  -1   0  14       77.65       77.16      3.69 o 
  -4   1  14        0.12        0.89      1.01 o 
  -3   1  14       10.36       11.40      1.82 o 
  -2   1  14       72.61       61.62      3.43 o 
  -4   2  14       40.18       43.83      3.03 o 
  -3   2  14       28.39       29.74      2.53 o 
  -2   2  14        3.01        3.15      1.21 o 
                                                 
